# Supplementary material for: Selenium-alloyed tellurium oxide for amorphous p-channel transistors
Source: Nature. 2024 Apr 10;629(8013):798–802. doi: 10.1038/s41586-024-07360-w (PMC11111403; doi:10.1038/s41586-024-07360-w)
Supplement: Supplementary file 3 — Batch uniformity plot source data [file 41586_2024_7360_MOESM3_ESM.xlsx]

## Sheet: Sheet1
VGS	DrainI	DrainI	DrainI	DrainI	DrainI	DrainI	DrainI	DrainI	DrainI	DrainI	DrainI	DrainI	DrainI	DrainI	DrainI	DrainI	DrainI	DrainI	DrainI	DrainI	DrainI	DrainI	DrainI	DrainI	DrainI	DrainI	DrainI	DrainI	DrainI	DrainI	DrainI	DrainI	DrainI	DrainI	DrainI	DrainI	DrainI	DrainI	DrainI	DrainI	DrainI	DrainI	DrainI	DrainI	DrainI	DrainI	DrainI	DrainI	DrainI
40	3.6232e-11	8.98945e-11	8.22819e-11	9.10136e-11	7.56673e-11	7.28176e-11	8.07552e-11	6.94083e-11	7.63793e-11	8.13659e-11	7.47512e-11	6.69152e-11	6.96628e-11	3.45029e-11	7.04261e-11	6.90012e-11	6.20812e-11	7.67355e-11	6.30988e-11	6.18267e-11	6.14708e-11	6.76274e-11	4.96652e-11	6.08091e-11	7.1342e-11	7.70409e-11	6.72199e-11	7.94323e-11	7.24614e-11	6.12807e-11	7.49551e-11	6.7373e-11	6.84925e-11	7.36317e-11	6.85943e-11	6.10128e-11	7.96867e-11	7.3479e-11	4.95453e-11	7.97886e-11	7.45984e-11	8.28924e-11	8.01447e-11	6.90514e-11	7.0019e-11	7.06295e-11	6.5236e-11	6.57449e-11	6.49815e-11
39	4.04553e-11	1.25213e-10	8.72174e-11	1.38312e-10	8.1824e-11	7.31737e-11	1.15713e-10	7.79566e-11	1.11846e-10	8.9558e-11	1.02941e-10	1.29198e-10	1.11337e-10	1.16019e-10	9.81065e-11	6.51341e-11	6.41674e-11	1.38459e-10	6.42182e-11	6.93574e-11	8.34012e-11	7.06804e-11	6.48285e-11	6.48288e-11	7.66847e-11	8.37065e-11	6.65075e-11	8.79806e-11	1.01211e-10	6.75317e-11	8.29435e-11	1.58254e-10	1.54845e-10	1.87005e-10	1.53217e-10	1.45482e-10	1.55761e-10	1.39782e-10	1.16065e-10	1.15917e-10	1.06605e-10	1.17799e-10	1.09251e-10	6.80566e-11	1.06605e-10	1.08131e-10	1.03755e-10	6.66608e-11	6.97645e-11
38	4.16765e-11	1.32378e-10	8.96089e-11	1.39263e-10	8.38084e-11	8.10097e-11	1.12457e-10	8.0857e-11	1.10014e-10	9.05756e-11	1.06554e-10	1.24822e-10	1.04366e-10	1.14543e-10	8.6963e-11	6.56938e-11	6.40656e-11	1.21514e-10	6.62027e-11	7.13927e-11	7.90253e-11	7.13927e-11	6.32511e-11	6.63553e-11	7.76005e-11	8.08062e-11	6.58969e-11	8.76244e-11	1.0345e-10	6.83225e-11	8.48261e-11	1.71688e-10	1.47161e-10	1.90109e-10	1.43599e-10	1.39782e-10	1.44515e-10	1.40597e-10	1.19257e-10	1.19122e-10	1.07113e-10	1.13983e-10	1.09301e-10	6.67692e-11	1.02076e-10	1.07979e-10	1.00091e-10	6.72205e-11	6.95101e-11
37	4.015e-11	1.36856e-10	8.94054e-11	1.36185e-10	8.53857e-11	7.73461e-11	1.07164e-10	8.33502e-11	1.08945e-10	8.37573e-11	1.07266e-10	1.12609e-10	9.29162e-11	1.02992e-10	7.8262e-11	6.28444e-11	6.47271e-11	1.05638e-10	6.58974e-11	6.96627e-11	7.3072e-11	6.96118e-11	6.2437e-11	6.91539e-11	8.07044e-11	8.20783e-11	6.36072e-11	8.32485e-11	1.01923e-10	6.82049e-11	8.9151e-11	1.68483e-10	1.31132e-10	1.73927e-10	1.2818e-10	1.27163e-10	1.30318e-10	1.3159e-10	1.14122e-10	1.16629e-10	1.09454e-10	1.09454e-10	1.03093e-10	6.4487e-11	9.55113e-11	1.06096e-10	9.61729e-11	6.76276e-11	6.91539e-11
36	4.09133e-11	1.36968e-10	9.46463e-11	1.33498e-10	8.85913e-11	8.01447e-11	1.04467e-10	7.77022e-11	1.08335e-10	8.43679e-11	1.12304e-10	9.6987e-11	8.37573e-11	9.10336e-11	7.03752e-11	6.22338e-11	6.23865e-11	9.52569e-11	6.259e-11	6.76783e-11	7.01717e-11	7.01715e-11	6.10123e-11	6.58465e-11	7.83638e-11	8.03482e-11	6.29966e-11	8.21291e-11	9.89716e-11	6.75495e-11	8.76246e-11	1.68381e-10	1.18817e-10	1.53624e-10	1.16578e-10	1.11032e-10	1.19072e-10	1.25483e-10	1.07969e-10	1.13678e-10	1.05383e-10	1.02635e-10	9.91242e-11	6.31411e-11	9.65291e-11	1.06808e-10	9.24074e-11	6.66099e-11	6.84924e-11
35	4.0608e-11	1.33497e-10	9.11354e-11	1.25437e-10	8.84387e-11	8.01447e-11	1.0177e-10	7.77531e-11	1.07317e-10	7.89235e-11	1.01414e-10	8.89474e-11	7.22578e-11	8.1722e-11	6.4829e-11	5.89264e-11	6.259e-11	8.08061e-11	6.26409e-11	6.90521e-11	6.47781e-11	6.778e-11	6.03508e-11	6.41674e-11	7.90761e-11	8.27397e-11	6.34545e-11	7.94323e-11	9.95822e-11	6.60607e-11	8.6607e-11	1.61409e-10	1.05536e-10	1.37289e-10	1.02076e-10	9.78012e-11	9.68853e-11	1.14899e-10	1.02326e-10	1.0808e-10	1.04976e-10	9.5664e-11	9.68344e-11	5.97471e-11	8.81333e-11	9.98876e-11	8.79806e-11	6.44729e-11	6.87977e-11
34	4.18292e-11	1.29915e-10	8.87948e-11	1.22191e-10	8.59963e-11	7.73461e-11	1.01719e-10	7.32754e-11	1.04213e-10	8.02973e-11	1.0177e-10	7.46493e-11	6.37096e-11	7.03752e-11	6.01478e-11	5.68911e-11	5.91808e-11	7.1342e-11	5.99441e-11	6.40147e-11	5.77055e-11	6.14706e-11	5.83663e-11	5.66876e-11	7.83129e-11	7.59215e-11	6.34036e-11	7.85164e-11	9.53078e-11	6.58612e-11	9.03722e-11	1.50113e-10	9.34759e-11	1.29096e-10	9.72924e-11	8.89983e-11	9.56131e-11	1.05027e-10	8.51632e-11	9.9226e-11	1.01974e-10	9.52569e-11	9.09827e-11	5.78746e-11	7.88217e-11	9.33742e-11	8.09079e-11	6.37096e-11	6.432e-11
33	4.0608e-11	1.24933e-10	8.16204e-11	1.17489e-10	8.4419e-11	7.74988e-11	9.97349e-11	7.42422e-11	1.01312e-10	8.28415e-11	9.41374e-11	6.64063e-11	5.60263e-11	6.0911e-11	5.33804e-11	5.39908e-11	5.10396e-11	6.33534e-11	6.02494e-11	6.086e-11	5.45507e-11	5.64331e-11	5.56186e-11	5.35328e-11	7.65829e-11	7.88727e-11	5.96891e-11	7.66338e-11	9.3018e-11	6.39236e-11	7.94327e-11	1.38561e-10	8.09079e-11	1.15153e-10	8.76753e-11	7.81094e-11	8.39609e-11	9.47989e-11	7.80858e-11	9.41374e-11	9.38321e-11	9.39848e-11	8.59962e-11	5.50072e-11	7.03243e-11	8.77262e-11	7.4802e-11	6.04023e-11	5.84685e-11
32	3.90306e-11	1.16257e-10	8.50804e-11	1.13907e-10	7.92291e-11	7.58705e-11	9.73941e-11	7.02733e-11	9.55622e-11	8.33503e-11	9.18986e-11	5.41436e-11	4.54426e-11	5.70948e-11	4.48829e-11	4.95131e-11	4.49845e-11	5.77563e-11	5.31766e-11	5.66367e-11	4.78851e-11	5.35837e-11	5.48045e-11	4.76813e-11	7.17999e-11	8.59962e-11	6.12156e-11	7.94323e-11	8.56909e-11	6.18363e-11	7.58201e-11	1.24669e-10	8.86421e-11	1.03246e-10	7.96358e-11	7.11893e-11	7.90252e-11	8.35538e-11	7.03609e-11	8.9558e-11	8.84385e-11	8.97615e-11	8.045e-11	5.48902e-11	6.28445e-11	8.07552e-11	6.95102e-11	5.93846e-11	5.94352e-11
31	3.7555e-11	1.09205e-10	8.57927e-11	1.14186e-10	7.47515e-11	7.57179e-11	9.40865e-11	6.98662e-11	9.26618e-11	8.22309e-11	8.78789e-11	4.356e-11	3.95403e-11	4.71727e-11	3.47573e-11	4.26439e-11	4.30509e-11	5.04292e-11	4.71724e-11	5.23625e-11	4.15248e-11	5.12431e-11	5.0632e-11	4.67654e-11	7.12911e-11	7.93306e-11	5.38375e-11	7.96359e-11	8.24344e-11	6.10563e-11	7.50569e-11	1.08284e-10	7.54635e-11	9.08809e-11	7.35808e-11	6.4371e-11	7.15964e-11	7.25631e-11	6.25897e-11	8.94054e-11	7.67864e-11	8.19256e-11	7.49547e-11	4.81022e-11	5.63824e-11	7.40387e-11	6.21831e-11	5.45508e-11	5.29731e-11
30	3.27719e-11	1.04111e-10	8.98124e-11	1.09373e-10	7.28688e-11	7.36826e-11	8.6505e-11	7.14436e-11	8.48767e-11	7.85164e-11	8.12132e-11	3.32817e-11	3.07884e-11	4.03544e-11	2.5751e-11	3.21111e-11	3.57747e-11	4.21353e-11	3.74538e-11	4.53915e-11	3.48083e-11	4.90551e-11	4.95126e-11	4.79866e-11	6.90522e-11	7.16473e-11	5.65852e-11	7.52599e-11	6.47782e-11	5.89298e-11	7.16987e-11	9.82083e-11	7.11893e-11	8.23326e-11	6.52869e-11	6.21322e-11	6.28954e-11	6.44219e-11	5.66688e-11	8.6098e-11	6.84925e-11	7.66339e-11	6.88488e-11	5.0794e-11	4.67656e-11	7.26648e-11	5.35839e-11	5.44999e-11	4.76813e-11
29	2.5292e-11	1.02488e-10	8.7421e-11	1.03607e-10	6.91545e-11	6.9612e-11	7.8669e-11	7.15454e-11	7.84655e-11	7.3937e-11	8.00938e-11	2.15278e-11	2.06119e-11	3.07884e-11	1.44551e-11	2.18327e-11	2.65649e-11	3.2722e-11	3.03811e-11	3.85223e-11	2.68197e-11	4.47809e-11	4.55437e-11	4.37124e-11	6.72205e-11	6.80347e-11	5.03774e-11	7.3072e-11	7.43441e-11	5.37153e-11	7.23602e-11	8.37573e-11	6.57449e-11	7.01717e-11	5.72983e-11	5.55174e-11	5.57718e-11	5.46524e-11	4.99616e-11	8.25871e-11	6.38112e-11	6.84418e-11	6.24377e-11	5.04429e-11	4.28985e-11	6.84415e-11	5.17012e-11	4.61043e-11	4.52389e-11
28	2.17302e-11	9.90176e-11	8.38083e-11	9.52674e-11	6.9765e-11	6.97646e-11	7.24613e-11	7.02733e-11	7.39878e-11	6.8747e-11	7.60741e-11	1.03336e-11	1.00792e-11	2.08154e-11	3.51529e-12	1.55741e-11	1.87289e-11	2.3156e-11	2.33592e-11	2.91599e-11	1.52185e-11	3.55203e-11	3.94885e-11	3.54694e-11	6.56431e-11	6.37097e-11	4.41696e-11	6.42693e-11	6.65082e-11	5.06592e-11	7.06811e-11	7.64302e-11	5.94354e-11	6.17251e-11	5.19556e-11	4.91062e-11	4.66638e-11	4.30512e-11	4.28842e-11	7.84656e-11	5.98933e-11	6.09112e-11	5.62809e-11	4.10801e-11	3.84717e-11	6.58465e-11	4.47303e-11	4.04563e-11	3.91838e-11
27	1.27238e-11	9.70586e-11	7.95851e-11	8.2506e-11	7.14441e-11	6.62537e-11	6.64063e-11	6.57956e-11	6.89504e-11	6.69152e-11	7.0935e-11	9.73804e-14	8.60617e-13	7.12796e-12	1.18513e-11	3.05692e-12	8.45053e-12	1.0588e-11	1.51671e-11	2.25451e-11	7.22989e-12	2.70737e-11	3.51125e-11	2.56998e-11	6.12672e-11	5.91811e-11	3.72494e-11	5.97916e-11	6.59994e-11	4.38027e-11	6.84423e-11	6.32006e-11	5.15486e-11	5.09889e-11	4.01e-11	3.69961e-11	4.17791e-11	3.50626e-11	3.89987e-11	7.10877e-11	6.13689e-11	5.65353e-11	5.36859e-11	4.14312e-11	2.78372e-11	6.00458e-11	3.74541e-11	3.43504e-11	3.19584e-11
26	4.12449e-12	9.23012e-11	7.64304e-11	7.53418e-11	7.09862e-11	6.2641e-11	6.22339e-11	5.97405e-11	6.56938e-11	6.41166e-11	6.76785e-11	1.7601e-11	1.87713e-11	1.13425e-11	2.8439e-11	1.22588e-11	8.95145e-12	4.82948e-12	4.0237e-12	8.29788e-12	5.389e-12	1.40476e-11	2.87521e-11	1.45056e-11	5.30751e-11	6.12673e-11	4.14218e-11	5.3126e-11	6.07076e-11	3.78474e-11	6.06065e-11	5.33294e-11	4.17282e-11	4.36618e-11	3.70979e-11	2.73793e-11	3.10428e-11	2.79899e-11	3.00248e-11	6.01479e-11	5.69421e-11	4.81906e-11	4.46797e-11	2.80892e-11	2.10698e-11	5.28713e-11	3.09411e-11	2.54968e-11	2.24433e-11
25	4.88189e-12	8.53609e-11	7.02228e-11	7.21514e-11	6.18275e-11	5.60263e-11	5.89774e-11	5.72473e-11	6.02494e-11	6.14707e-11	5.84687e-11	3.76488e-11	3.69874e-11	3.20009e-11	4.98098e-11	2.88467e-11	2.15195e-11	2.4572e-11	8.03555e-12	5.28787e-12	2.46735e-11	9.62827e-13	2.15266e-11	1.48694e-13	4.61041e-11	5.44999e-11	3.11942e-11	4.50865e-11	5.4042e-11	3.00328e-11	4.94126e-11	4.23896e-11	3.00252e-11	3.31799e-11	2.53949e-11	1.44042e-11	2.0561e-11	1.75589e-11	1.82293e-11	5.09382e-11	5.17011e-11	4.22882e-11	3.30785e-11	1.8902e-11	7.43327e-12	4.31527e-11	1.70501e-11	1.44044e-11	9.112e-12
24	1.71448e-11	7.81968e-11	6.68137e-11	6.61625e-11	5.61287e-11	5.1803e-11	5.13958e-11	5.04798e-11	5.39399e-11	5.71457e-11	5.26172e-11	6.4922e-11	6.46167e-11	5.28628e-11	7.63706e-11	5.05228e-11	4.43151e-11	4.46198e-11	2.85414e-11	2.21301e-11	4.62986e-11	1.67365e-11	1.02814e-11	1.7398e-11	4.04562e-11	4.55955e-11	2.27475e-11	4.16774e-11	4.64605e-11	2.16946e-11	3.72011e-11	2.97706e-11	1.63377e-11	2.61072e-11	1.16056e-11	1.78528e-12	1.04862e-11	3.10823e-12	8.74656e-12	4.09144e-11	4.25931e-11	3.0687e-11	1.86279e-11	1.83168e-11	8.23862e-12	3.51641e-11	3.46441e-12	1.22585e-12	5.94935e-12
23	2.74233e-11	6.98013e-11	5.7604e-11	6.19647e-11	4.27977e-11	4.51374e-11	4.64602e-11	4.62566e-11	4.80883e-11	5.02257e-11	4.35601e-11	9.66219e-11	9.81484e-11	7.64214e-11	1.08325e-10	7.78978e-11	7.05198e-11	7.42335e-11	5.1337e-11	4.66557e-11	7.33173e-11	3.6988e-11	2.69389e-12	3.41894e-11	2.91602e-11	3.64366e-11	1.38428e-11	3.34344e-11	3.79631e-11	1.25514e-11	2.61598e-11	1.39969e-11	1.68351e-12	1.22162e-11	2.69239e-12	1.99925e-11	7.37361e-12	1.57184e-11	7.1196e-12	3.15011e-11	2.82441e-11	1.7712e-11	2.59313e-13	3.51192e-12	3.25605e-11	2.37154e-11	1.78555e-11	1.67866e-11	2.37075e-11
22	5.02191e-11	5.92789e-11	5.0277e-11	5.18899e-11	2.76858e-11	3.89297e-11	3.55204e-11	4.16771e-11	3.81662e-11	4.01509e-11	3.49101e-11	1.37379e-10	1.37074e-10	1.11734e-10	1.50354e-10	1.15551e-10	1.02474e-10	1.10258e-10	7.90682e-11	7.17919e-11	1.0634e-10	6.28365e-11	1.51604e-11	5.81553e-11	1.79151e-11	2.67689e-11	5.39614e-12	2.09681e-11	2.42248e-11	1.98374e-12	1.56273e-11	4.21915e-12	1.72957e-11	6.66125e-12	2.36052e-11	4.04474e-11	3.14411e-11	3.99894e-11	2.65013e-11	2.15282e-11	1.00789e-11	2.90519e-12	2.11622e-11	3.33461e-12	5.82054e-11	8.70494e-12	3.87682e-11	4.07014e-11	4.85384e-11
21	6.9453e-11	4.90364e-11	4.26955e-11	3.88486e-11	1.14545e-11	2.41228e-11	1.98485e-11	3.23146e-11	2.79387e-11	2.78882e-11	2.21386e-11	1.82614e-10	1.83479e-10	1.48726e-10	2.00779e-10	1.55596e-10	1.36617e-10	1.55035e-10	1.16009e-10	1.03187e-10	1.46334e-10	9.10765e-11	3.35802e-11	8.43091e-11	7.67657e-13	1.0283e-11	1.05814e-11	2.65037e-12	1.14024e-11	1.32221e-11	1.36707e-12	2.15193e-11	4.30933e-11	2.99655e-11	5.19977e-11	7.1842e-11	6.06478e-11	6.99085e-11	5.1295e-11	5.75461e-12	5.28768e-12	2.41134e-11	4.82317e-11	1.98365e-11	8.92948e-11	6.91613e-12	6.50746e-11	6.62444e-11	7.62696e-11
20	9.82531e-11	3.70588e-11	3.59282e-11	1.91468e-11	2.02918e-12	1.06898e-11	1.01352e-12	1.88815e-11	1.09438e-11	8.7054e-12	7.94233e-12	2.41587e-10	2.43469e-10	2.08462e-10	2.62754e-10	2.09888e-10	1.85515e-10	2.12482e-10	1.59158e-10	1.44504e-10	1.99812e-10	1.26745e-10	5.75463e-11	1.19775e-10	1.56675e-11	7.52588e-12	2.45744e-11	2.03995e-11	9.20507e-12	3.47711e-11	1.84632e-11	4.43148e-11	7.26053e-11	6.12584e-11	9.04651e-11	1.11887e-10	1.011e-10	1.07256e-10	7.80316e-11	2.06534e-11	2.93044e-11	5.51517e-11	8.19667e-11	3.85621e-11	1.29899e-10	2.68114e-11	9.84537e-11	1.01964e-10	1.11939e-10
19	1.31124e-10	2.20589e-11	2.24444e-11	4.02519e-12	2.28907e-11	8.1877e-12	2.62005e-11	5.09225e-12	7.78114e-12	1.3683e-11	1.07825e-11	3.16283e-10	3.20811e-10	2.82242e-10	3.43454e-10	2.73645e-10	2.4627e-10	2.85244e-10	2.14162e-10	1.97982e-10	2.68707e-10	1.78799e-10	8.28863e-11	1.67859e-10	3.93788e-11	3.3476e-11	4.71159e-11	4.62988e-11	3.10846e-11	5.95898e-11	4.75674e-11	7.26566e-11	1.19977e-10	1.011e-10	1.3916e-10	1.6394e-10	1.49387e-10	1.56002e-10	1.12678e-10	5.27602e-11	5.58652e-11	9.50944e-11	1.22113e-10	6.20861e-11	1.78136e-10	5.3932e-11	1.42315e-10	1.46435e-10	1.55952e-10
18	1.80277e-10	1.89627e-12	2.44775e-12	3.46413e-11	4.65508e-11	3.02708e-11	5.43896e-11	1.61259e-11	3.1747e-11	4.37546e-11	3.89714e-11	4.13876e-10	4.21406e-10	3.71847e-10	4.43795e-10	3.60146e-10	3.28242e-10	3.81565e-10	2.85144e-10	2.66012e-10	3.58057e-10	2.45354e-10	1.20387e-10	2.31208e-10	7.26561e-11	6.28861e-11	7.38808e-11	8.06446e-11	6.40565e-11	9.45703e-11	8.05386e-11	1.11429e-10	1.77373e-10	1.52491e-10	1.99659e-10	2.35023e-10	2.14263e-10	2.17214e-10	1.59999e-10	9.93685e-11	8.59879e-11	1.48063e-10	1.80017e-10	8.55515e-11	2.45352e-10	9.07203e-11	2.01746e-10	2.02152e-10	2.16096e-10
17	2.39557e-10	3.36313e-11	2.36039e-11	7.18061e-11	8.24733e-11	6.14619e-11	9.41291e-11	4.44169e-11	6.97566e-11	7.27578e-11	7.51489e-11	5.41032e-10	5.50801e-10	5.01903e-10	5.84842e-10	4.70918e-10	4.35249e-10	5.12486e-10	3.83348e-10	3.59026e-10	4.78903e-10	3.29311e-10	1.67964e-10	3.20355e-10	1.1494e-10	1.04406e-10	1.0553e-10	1.21605e-10	1.05526e-10	1.37205e-10	1.24195e-10	1.62261e-10	2.52527e-10	2.2103e-10	2.8153e-10	3.31954e-10	2.97965e-10	2.9593e-10	2.26887e-10	1.65312e-10	1.33563e-10	2.16653e-10	2.55425e-10	1.26865e-10	3.36839e-10	1.40687e-10	2.78629e-10	2.84531e-10	2.94507e-10
16	3.21988e-10	7.29222e-11	5.52526e-11	1.25818e-10	1.32592e-10	1.0288e-10	1.46946e-10	8.07473e-11	1.14025e-10	1.17077e-10	1.21401e-10	7.1159e-10	7.25889e-10	6.65796e-10	7.63033e-10	6.18377e-10	5.77568e-10	6.82689e-10	5.09436e-10	4.76006e-10	6.43966e-10	4.43288e-10	2.32077e-10	4.29906e-10	1.73149e-10	1.5997e-10	1.50817e-10	1.79306e-10	1.63125e-10	1.94636e-10	1.92732e-10	2.35075e-10	3.61212e-10	3.14553e-10	3.96474e-10	4.6252e-10	4.17336e-10	4.06294e-10	3.19123e-10	2.48708e-10	2.00576e-10	3.11803e-10	3.61464e-10	1.72625e-10	4.59517e-10	2.05105e-10	3.88129e-10	3.91588e-10	3.97392e-10
15	4.29301e-10	1.31635e-10	9.66198e-11	1.99364e-10	1.93548e-10	1.6109e-10	2.21591e-10	1.27458e-10	1.80223e-10	1.81545e-10	1.93197e-10	9.42191e-10	9.64579e-10	8.91715e-10	1.01058e-09	8.18194e-10	7.66446e-10	9.18123e-10	6.87069e-10	6.35066e-10	8.68918e-10	5.95988e-10	3.20258e-10	5.83216e-10	2.54664e-10	2.40008e-10	2.12539e-10	2.57157e-10	2.42451e-10	2.73177e-10	2.76534e-10	3.374e-10	5.07856e-10	4.43795e-10	5.55431e-10	6.48547e-10	5.81687e-10	5.5823e-10	4.36755e-10	3.71691e-10	2.86517e-10	4.44555e-10	5.10753e-10	2.36585e-10	6.33485e-10	2.98068e-10	5.37165e-10	5.41691e-10	5.38999e-10
14	5.82003e-10	2.07698e-10	1.54422e-10	3.07444e-10	2.831e-10	2.42248e-10	3.32057e-10	1.97727e-10	2.74611e-10	2.72828e-10	2.9547e-10	1.25161e-09	1.29394e-09	1.20251e-09	1.34951e-09	1.09093e-09	1.02371e-09	1.24316e-09	9.25404e-10	8.54779e-10	1.1877e-09	8.01606e-10	4.41818e-10	7.92854e-10	3.6686e-10	3.5083e-10	2.94258e-10	3.70269e-10	3.57649e-10	3.8022e-10	3.8715e-10	4.78396e-10	7.19579e-10	6.31348e-10	7.83386e-10	9.15935e-10	8.28265e-10	7.71581e-10	6.04945e-10	5.56598e-10	4.16574e-10	6.37298e-10	7.21356e-10	3.2717e-10	8.7584e-10	4.20849e-10	7.50261e-10	7.60181e-10	7.31133e-10
13	7.99835e-10	3.15496e-10	2.36037e-10	4.81066e-10	4.11526e-10	3.61212e-10	5.01701e-10	2.93234e-10	4.15608e-10	4.1245e-10	4.41249e-10	1.67841e-09	1.75148e-09	1.6459e-09	1.82175e-09	1.47433e-09	1.38574e-09	1.70452e-09	1.26286e-09	1.15601e-09	1.65063e-09	1.09205e-09	6.17265e-10	1.09108e-09	5.29328e-10	5.14316e-10	4.07526e-10	5.26784e-10	5.24289e-10	5.32437e-10	5.54194e-10	6.77196e-10	1.02676e-09	9.05505e-10	1.13081e-09	1.30773e-09	1.17549e-09	1.07652e-09	8.41827e-10	8.34365e-10	5.96801e-10	9.23359e-10	1.02584e-09	4.42156e-10	1.22556e-09	5.94818e-10	1.04828e-09	1.07499e-09	1.00539e-09
12	1.11699e-09	4.66951e-10	3.60088e-10	7.50287e-10	5.93276e-10	5.37266e-10	7.54029e-10	4.3301e-10	6.24177e-10	6.20459e-10	6.64267e-10	2.27959e-09	2.41102e-09	2.29343e-09	2.49091e-09	2.02015e-09	1.90434e-09	2.36742e-09	1.752e-09	1.58444e-09	2.33134e-09	1.50277e-09	8.72751e-10	1.52776e-09	7.73616e-10	7.5957e-10	5.69845e-10	7.64813e-10	7.757e-10	7.56622e-10	7.95881e-10	9.62292e-10	1.49122e-09	1.31414e-09	1.64056e-09	1.89619e-09	1.69902e-09	1.51416e-09	1.19162e-09	1.27791e-09	8.62053e-10	1.36018e-09	1.47599e-09	6.149e-10	1.73484e-09	8.51777e-10	1.4877e-09	1.55517e-09	1.39943e-09
11	1.59906e-09	6.97435e-10	5.40363e-10	1.18266e-09	8.58472e-10	8.10659e-10	1.16257e-09	6.51094e-10	9.57003e-10	9.4911e-10	1.01587e-09	3.13513e-09	3.37092e-09	3.25466e-09	3.47188e-09	2.80802e-09	2.66988e-09	3.34676e-09	2.4698e-09	2.21183e-09	3.37921e-09	2.11673e-09	1.2673e-09	2.1875e-09	1.15254e-09	1.14129e-09	8.09355e-10	1.11555e-09	1.16566e-09	1.09075e-09	1.15724e-09	1.39383e-09	2.19976e-09	1.94285e-09	2.42746e-09	2.81289e-09	2.5105e-09	2.16841e-09	1.71155e-09	2.0071e-09	1.26769e-09	2.03855e-09	2.16545e-09	8.58215e-10	2.50577e-09	1.24383e-09	2.15432e-09	2.30762e-09	1.98626e-09
10	2.35275e-09	1.06393e-09	8.2627e-10	1.91286e-09	1.26832e-09	1.24952e-09	1.82527e-09	1.00285e-09	1.50633e-09	1.48836e-09	1.59155e-09	4.39067e-09	4.81411e-09	4.73041e-09	4.92855e-09	3.99059e-09	3.81988e-09	4.82821e-09	3.57636e-09	3.15087e-09	5.02567e-09	3.04117e-09	1.89083e-09	3.22109e-09	1.76313e-09	1.76318e-09	1.17175e-09	1.66762e-09	1.79467e-09	1.61598e-09	1.73617e-09	2.07485e-09	3.31475e-09	2.92005e-09	3.68055e-09	4.28081e-09	3.79279e-09	3.16241e-09	2.51888e-09	3.25148e-09	1.90449e-09	3.13196e-09	3.24406e-09	1.21663e-09	3.71789e-09	1.85666e-09	3.19258e-09	3.52906e-09	2.88435e-09
9	3.59171e-09	1.66488e-09	1.2896e-09	3.19958e-09	1.93335e-09	1.98732e-09	2.97089e-09	1.59024e-09	2.45561e-09	2.41397e-09	2.5828e-09	6.25979e-09	7.02812e-09	7.04511e-09	7.15762e-09	5.81358e-09	5.61295e-09	7.09574e-09	5.31915e-09	4.59732e-09	7.75313e-09	4.47861e-09	2.91857e-09	4.88735e-09	2.79849e-09	2.82214e-09	1.74923e-09	2.55909e-09	2.85491e-09	2.45858e-09	2.6873e-09	3.18613e-09	5.11351e-09	4.49472e-09	5.71672e-09	6.68593e-09	5.87222e-09	4.72496e-09	3.82194e-09	5.44472e-09	2.95634e-09	4.94964e-09	5.00306e-09	1.76295e-09	5.66065e-09	2.8502e-09	4.85716e-09	5.59937e-09	4.30632e-09
8	5.70526e-09	2.70872e-09	2.08606e-09	5.56021e-09	3.05687e-09	3.29806e-09	5.0374e-09	2.63339e-09	4.17021e-09	4.07967e-09	4.36175e-09	9.16331e-09	1.05818e-08	1.08492e-08	1.07187e-08	8.74846e-09	8.53643e-09	1.07263e-08	8.20421e-09	6.88482e-09	1.22078e-08	6.78641e-09	4.68627e-09	7.73451e-09	4.62844e-09	4.70531e-09	2.69831e-09	4.07107e-09	4.73391e-09	3.88601e-09	4.34003e-09	5.06793e-09	8.1507e-09	7.07839e-09	9.18005e-09	1.0817e-08	9.40729e-09	7.22208e-09	5.9807e-09	9.46871e-09	4.76512e-09	8.11086e-09	7.96376e-09	2.65938e-09	8.96029e-09	4.52924e-09	7.67199e-09	9.32987e-09	6.62475e-09
7	9.53658e-09	4.59977e-09	3.53834e-09	1.00959e-08	5.06818e-09	5.72801e-09	8.97517e-09	4.5877e-09	7.48183e-09	7.23683e-09	7.72331e-09	1.35612e-08	1.61587e-08	1.69344e-08	1.62713e-08	1.34387e-08	1.32785e-08	1.63842e-08	1.29847e-08	1.06724e-08	1.95903e-08	1.06588e-08	7.92963e-09	1.25879e-08	8.07233e-09	8.2824e-09	4.34562e-09	6.73625e-09	8.24399e-09	6.30331e-09	7.41764e-09	8.43576e-09	1.3094e-08	1.14583e-08	1.4903e-08	1.76908e-08	1.52686e-08	1.13884e-08	9.76231e-09	1.66797e-08	8.03318e-09	1.35303e-08	1.29072e-08	4.13589e-09	1.44221e-08	7.4975e-09	1.23414e-08	1.60212e-08	1.0611e-08
6	1.64389e-08	8.28562e-09	6.34078e-09	1.85599e-08	8.9155e-09	1.04779e-08	1.62964e-08	8.51129e-09	1.3771e-08	1.34938e-08	1.39853e-08	2.02355e-08	2.49423e-08	2.67703e-08	2.50105e-08	2.10761e-08	2.11024e-08	2.52261e-08	2.10465e-08	1.68723e-08	3.16781e-08	1.70984e-08	1.3778e-08	2.10416e-08	1.44951e-08	1.50132e-08	7.39499e-09	1.16974e-08	1.47251e-08	1.04449e-08	1.31913e-08	1.44062e-08	2.11036e-08	1.85894e-08	2.43231e-08	2.90701e-08	2.49811e-08	1.80887e-08	1.6212e-08	2.93332e-08	1.3868e-08	2.27861e-08	2.11665e-08	6.71264e-09	2.35664e-08	1.26958e-08	2.01099e-08	2.81721e-08	1.73706e-08
5	2.88305e-08	1.54489e-08	1.20726e-08	3.38161e-08	1.63427e-08	1.95696e-08	2.96276e-08	1.63517e-08	2.55664e-08	2.54801e-08	2.54894e-08	3.03446e-08	3.86611e-08	4.23058e-08	3.8543e-08	3.34686e-08	3.39748e-08	3.87894e-08	3.45707e-08	2.70878e-08	5.08227e-08	2.78618e-08	2.425e-08	3.56713e-08	2.64781e-08	2.76327e-08	1.30772e-08	2.0758e-08	2.65928e-08	1.74748e-08	2.4277e-08	2.50521e-08	3.38011e-08	3.00256e-08	3.94115e-08	4.73823e-08	4.06997e-08	2.88554e-08	2.71792e-08	5.04117e-08	2.42638e-08	3.81569e-08	3.46628e-08	1.14829e-08	3.86063e-08	2.18004e-08	3.28306e-08	4.9689e-08	2.8901e-08
4	5.0036e-08	2.91651e-08	2.34934e-08	5.93262e-08	3.07195e-08	3.63894e-08	5.23189e-08	3.16232e-08	4.63129e-08	4.73112e-08	4.53718e-08	4.52461e-08	5.94304e-08	6.60181e-08	5.89932e-08	5.30767e-08	5.45673e-08	5.89099e-08	5.65773e-08	4.35691e-08	8.24833e-08	4.54158e-08	4.19757e-08	6.00277e-08	4.77744e-08	4.99869e-08	2.37936e-08	3.68924e-08	4.71075e-08	2.95297e-08	4.49061e-08	4.33398e-08	5.30248e-08	4.75633e-08	6.24123e-08	7.52875e-08	6.49324e-08	4.54824e-08	4.50444e-08	8.55476e-08	4.19553e-08	6.23156e-08	5.57015e-08	2.01118e-08	6.22314e-08	3.71454e-08	5.2702e-08	8.89122e-08	4.79843e-08
3	8.66499e-08	5.35008e-08	4.49152e-08	1.00698e-07	5.6956e-08	6.50713e-08	8.99922e-08	5.88493e-08	8.18045e-08	8.63071e-08	7.67365e-08	6.63167e-08	9.30508e-08	1.04401e-07	9.22011e-08	8.5705e-08	8.90103e-08	9.07781e-08	9.3596e-08	6.88797e-08	1.23099e-07	7.25787e-08	6.95381e-08	1.01292e-07	8.53828e-08	8.92706e-08	4.31606e-08	6.36923e-08	8.21527e-08	4.72729e-08	8.35697e-08	7.25621e-08	8.39619e-08	7.31671e-08	9.9134e-08	1.19183e-07	1.03837e-07	7.01944e-08	7.56531e-08	1.32175e-07	6.98787e-08	1.00348e-07	8.90988e-08	3.53263e-08	1.01185e-07	6.12625e-08	8.5548e-08	1.43992e-07	8.07958e-08
2	1.34745e-07	9.43248e-08	8.30644e-08	1.53855e-07	1.02907e-07	1.11632e-07	1.38994e-07	1.04368e-07	1.28933e-07	1.39428e-07	1.23497e-07	9.80119e-08	1.34284e-07	1.52234e-07	1.32529e-07	1.2761e-07	1.33484e-07	1.28832e-07	1.41712e-07	1.08294e-07	1.75413e-07	1.14818e-07	1.11125e-07	1.55337e-07	1.3565e-07	1.41952e-07	7.42989e-08	1.06874e-07	1.28373e-07	7.28056e-08	1.37853e-07	1.17931e-07	1.22779e-07	1.11777e-07	1.44727e-07	1.72964e-07	1.51626e-07	1.07597e-07	1.14933e-07	1.92475e-07	1.12371e-07	1.47949e-07	1.30918e-07	5.98216e-08	1.50334e-07	9.83524e-08	1.27093e-07	2.19086e-07	1.24009e-07
1	1.91691e-07	1.42896e-07	1.30182e-07	2.15474e-07	1.58909e-07	1.6622e-07	1.96167e-07	1.58623e-07	1.84833e-07	2.03767e-07	1.72818e-07	1.31109e-07	1.82212e-07	2.08471e-07	1.78985e-07	1.7679e-07	1.85746e-07	1.71749e-07	1.98406e-07	1.52107e-07	2.33676e-07	1.61954e-07	1.57289e-07	2.19178e-07	1.93299e-07	2.05306e-07	1.15839e-07	1.56744e-07	1.83255e-07	1.04396e-07	2.0494e-07	1.69748e-07	1.6883e-07	1.53911e-07	1.98238e-07	2.35035e-07	2.0699e-07	1.48892e-07	1.62842e-07	2.60071e-07	1.60011e-07	2.02359e-07	1.78862e-07	9.3283e-08	2.08677e-07	1.40063e-07	1.76754e-07	3.06329e-07	1.75737e-07
0	2.47979e-07	1.91685e-07	1.77244e-07	2.73707e-07	2.15837e-07	2.18198e-07	2.50766e-07	2.11113e-07	2.38384e-07	2.64771e-07	2.12423e-07	1.61923e-07	2.27866e-07	2.62608e-07	2.23128e-07	2.24368e-07	2.363e-07	2.11548e-07	2.53163e-07	1.94758e-07	2.85818e-07	2.07678e-07	2.02045e-07	2.80532e-07	2.41175e-07	2.6474e-07	1.46722e-07	2.04438e-07	2.35546e-07	1.36141e-07	2.71494e-07	2.19851e-07	2.138e-07	1.94055e-07	2.49869e-07	2.93336e-07	2.59141e-07	1.89068e-07	2.10088e-07	3.22717e-07	2.0618e-07	2.53587e-07	2.24248e-07	1.17682e-07	2.65409e-07	1.80407e-07	2.25482e-07	3.88488e-07	2.25825e-07
-1	3.34906e-07	2.66635e-07	2.49957e-07	3.58201e-07	3.04919e-07	2.95851e-07	3.30948e-07	2.90404e-07	3.1775e-07	3.54038e-07	2.79126e-07	2.13224e-07	3.02589e-07	3.51723e-07	2.94097e-07	2.99282e-07	3.15369e-07	2.74554e-07	3.38073e-07	2.61922e-07	3.62225e-07	2.79242e-07	2.7076e-07	3.74693e-07	3.15293e-07	3.52277e-07	2.16463e-07	2.76975e-07	3.13528e-07	1.80995e-07	3.73803e-07	2.94624e-07	2.86587e-07	2.59537e-07	3.3053e-07	3.82406e-07	3.40269e-07	2.55866e-07	2.88549e-07	4.12359e-07	2.75471e-07	3.28926e-07	2.91929e-07	1.74756e-07	3.56307e-07	2.42038e-07	3.06413e-07	4.8285e-07	3.03485e-07
-2	4.47294e-07	3.65072e-07	3.4906e-07	4.66192e-07	4.24478e-07	4.01798e-07	4.33105e-07	3.97546e-07	4.1941e-07	4.73368e-07	3.72784e-07	2.83159e-07	4.02803e-07	4.7301e-07	3.9104e-07	3.97551e-07	4.18903e-07	3.57008e-07	4.48747e-07	3.51147e-07	4.61719e-07	3.73974e-07	3.59529e-07	4.96779e-07	4.25119e-07	4.68861e-07	3.10074e-07	3.75217e-07	4.13763e-07	2.45237e-07	4.79402e-07	3.92718e-07	3.84968e-07	3.49411e-07	4.37434e-07	4.98438e-07	4.47221e-07	3.49648e-07	3.98862e-07	5.03565e-07	3.64673e-07	4.24573e-07	3.78356e-07	2.53041e-07	4.81511e-07	3.22144e-07	4.18735e-07	6.47309e-07	4.05689e-07
-3	5.48393e-07	4.79131e-07	4.65133e-07	5.66126e-07	5.35784e-07	4.9677e-07	5.27161e-07	4.95803e-07	5.13752e-07	5.84121e-07	4.80981e-07	3.68509e-07	4.75687e-07	5.69605e-07	4.59995e-07	4.7621e-07	5.03301e-07	4.5162e-07	5.41488e-07	4.55439e-07	5.46769e-07	4.8433e-07	4.62553e-07	6.02713e-07	5.25004e-07	5.73554e-07	4.23276e-07	4.88783e-07	5.05776e-07	3.32298e-07	6.43441e-07	4.79735e-07	4.68188e-07	4.57224e-07	5.28218e-07	5.95886e-07	5.35723e-07	4.65302e-07	4.91871e-07	6.35664e-07	4.66354e-07	5.07766e-07	4.76245e-07	3.49707e-07	5.87025e-07	4.14233e-07	5.11795e-07	8.29658e-07	4.90165e-07
-4	7.03986e-07	5.82691e-07	5.68818e-07	7.06908e-07	7.04356e-07	6.42949e-07	6.61081e-07	6.43424e-07	6.47658e-07	7.44372e-07	5.77824e-07	4.6929e-07	6.31812e-07	7.557e-07	6.09443e-07	6.18643e-07	6.51665e-07	5.15788e-07	6.98037e-07	5.3596e-07	6.78446e-07	5.71346e-07	5.52909e-07	7.71561e-07	6.76351e-07	7.3018e-07	5.2237e-07	5.84623e-07	6.38517e-07	4.3357e-07	8.22884e-07	6.13491e-07	6.14354e-07	5.44794e-07	6.81873e-07	7.5601e-07	6.864e-07	5.61789e-07	6.6508e-07	7.76791e-07	5.54105e-07	6.34277e-07	5.56618e-07	4.63788e-07	7.78748e-07	4.91588e-07	6.88107e-07	1.02864e-06	6.36418e-07
-5	8.71167e-07	7.30496e-07	7.21584e-07	8.55746e-07	8.86112e-07	7.98832e-07	8.02937e-07	8.01502e-07	7.89857e-07	9.14698e-07	7.15795e-07	5.35556e-07	7.99029e-07	9.55535e-07	7.69405e-07	7.70239e-07	8.09584e-07	6.47474e-07	8.6468e-07	6.8195e-07	8.17074e-07	7.24034e-07	6.8634e-07	9.51195e-07	8.37785e-07	8.96482e-07	6.79229e-07	7.34668e-07	7.79391e-07	5.48722e-07	1.01693e-06	7.55376e-07	7.70738e-07	6.95949e-07	8.44857e-07	9.25524e-07	8.45514e-07	7.36799e-07	8.54657e-07	9.2644e-07	6.84455e-07	7.67196e-07	6.83104e-07	5.57539e-07	9.85993e-07	6.13288e-07	8.79362e-07	1.24238e-06	7.9199e-07
-6	1.04887e-06	8.86338e-07	8.82599e-07	1.01251e-06	1.08072e-06	9.64285e-07	9.52337e-07	9.69539e-07	9.39851e-07	1.09503e-06	8.60593e-07	6.83236e-07	9.78618e-07	1.16982e-06	9.41377e-07	9.32521e-07	9.78328e-07	7.83231e-07	1.04201e-06	8.355e-07	9.62433e-07	8.84177e-07	8.27129e-07	1.14207e-06	1.00886e-06	1.07218e-06	8.46908e-07	8.91688e-07	9.28161e-07	6.508e-07	1.22435e-06	9.05599e-07	9.37209e-07	8.54357e-07	1.01744e-06	1.1034e-06	1.0139e-06	9.25623e-07	1.06012e-06	1.08378e-06	8.20312e-07	9.0684e-07	8.14386e-07	7.17127e-07	1.20941e-06	7.4072e-07	1.08626e-06	1.46905e-06	9.57862e-07
-7	1.23521e-06	1.05022e-06	1.05141e-06	1.1763e-06	1.28686e-06	1.13834e-06	1.10865e-06	1.14686e-06	1.09709e-06	1.28409e-06	1.01209e-06	8.37346e-07	1.16946e-06	1.39694e-06	1.12567e-06	1.10539e-06	1.15772e-06	9.24827e-07	1.23015e-06	9.97938e-07	1.11394e-06	1.05347e-06	9.7426e-07	1.34362e-06	1.18869e-06	1.2563e-06	1.02566e-06	1.05623e-06	1.08407e-06	8.02109e-07	1.44384e-06	1.06359e-06	1.1127e-06	1.02121e-06	1.19824e-06	1.28925e-06	1.19062e-06	1.12761e-06	1.27959e-06	1.24807e-06	9.62125e-07	1.05269e-06	9.51145e-07	8.85527e-07	1.44777e-06	8.74536e-07	1.30662e-06	1.70714e-06	1.13418e-06
-8	1.43184e-06	1.22144e-06	1.22767e-06	1.34641e-06	1.50366e-06	1.32046e-06	1.27119e-06	1.33246e-06	1.26091e-06	1.48118e-06	1.16991e-06	1.0008e-06	1.37208e-06	1.63575e-06	1.32142e-06	1.28858e-06	1.34761e-06	1.07248e-06	1.42883e-06	1.16962e-06	1.27108e-06	1.23193e-06	1.12771e-06	1.55562e-06	1.37652e-06	1.44836e-06	1.2148e-06	1.22822e-06	1.2464e-06	9.6118e-07	1.67419e-06	1.22889e-06	1.29549e-06	1.19513e-06	1.38731e-06	1.48248e-06	1.37465e-06	1.34179e-06	1.51181e-06	1.41846e-06	1.10964e-06	1.20452e-06	1.09339e-06	1.06394e-06	1.69887e-06	1.01464e-06	1.5396e-06	1.95552e-06	1.32025e-06
-9	1.63499e-06	1.39929e-06	1.41006e-06	1.52198e-06	1.73108e-06	1.50923e-06	1.43915e-06	1.52519e-06	1.4301e-06	1.685e-06	1.33322e-06	1.1735e-06	1.58483e-06	1.8843e-06	1.52805e-06	1.48151e-06	1.54691e-06	1.22589e-06	1.63688e-06	1.35026e-06	1.43338e-06	1.41921e-06	1.28692e-06	1.77685e-06	1.57118e-06	1.64666e-06	1.41337e-06	1.40693e-06	1.4143e-06	1.12881e-06	1.91349e-06	1.40069e-06	1.48535e-06	1.3759e-06	1.58242e-06	1.68153e-06	1.56504e-06	1.56777e-06	1.75413e-06	1.594e-06	1.26228e-06	1.36126e-06	1.24084e-06	1.2521e-06	1.96073e-06	1.1605e-06	1.78271e-06	2.21248e-06	1.51544e-06
-10	1.8459e-06	1.58237e-06	1.59778e-06	1.70219e-06	1.96527e-06	1.70401e-06	1.61162e-06	1.72445e-06	1.60405e-06	1.8946e-06	1.50104e-06	1.35603e-06	1.80806e-06	2.14208e-06	1.74419e-06	1.68373e-06	1.75529e-06	1.38478e-06	1.85373e-06	1.53906e-06	1.59958e-06	1.61473e-06	1.45142e-06	2.0069e-06	1.77167e-06	1.85062e-06	1.62087e-06	1.59197e-06	1.58678e-06	1.30506e-06	2.16103e-06	1.57841e-06	1.68033e-06	1.56166e-06	1.78275e-06	1.88557e-06	1.76068e-06	1.80232e-06	2.00496e-06	1.7739e-06	1.41951e-06	1.52269e-06	1.3931e-06	1.44963e-06	2.23086e-06	1.31166e-06	2.03406e-06	2.47671e-06	1.71904e-06
-11	2.06226e-06	1.77054e-06	1.78947e-06	1.88625e-06	2.2061e-06	1.90367e-06	1.78801e-06	1.92884e-06	1.78205e-06	2.10893e-06	1.67279e-06	1.54664e-06	2.03916e-06	2.40591e-06	1.96861e-06	1.89392e-06	1.97175e-06	1.54825e-06	2.07841e-06	1.7358e-06	1.76884e-06	1.81782e-06	1.61886e-06	2.24388e-06	1.97697e-06	2.05924e-06	1.83593e-06	1.7825e-06	1.76312e-06	1.48933e-06	2.41546e-06	1.76121e-06	1.87957e-06	1.7517e-06	1.98745e-06	2.09372e-06	1.96024e-06	2.04368e-06	2.26302e-06	1.95732e-06	1.58068e-06	1.68816e-06	1.54947e-06	1.65555e-06	2.50869e-06	1.46774e-06	2.29194e-06	2.74723e-06	1.92988e-06
-12	2.28328e-06	1.96256e-06	1.98463e-06	2.07314e-06	2.45249e-06	2.10707e-06	1.96749e-06	2.13755e-06	1.96298e-06	2.32688e-06	1.84782e-06	1.74455e-06	2.27738e-06	2.67638e-06	2.2011e-06	2.11172e-06	2.19541e-06	1.71618e-06	2.31003e-06	1.93953e-06	1.94107e-06	2.02775e-06	1.79162e-06	2.48784e-06	2.18615e-06	2.27157e-06	2.05761e-06	1.97761e-06	1.94264e-06	1.68108e-06	2.67527e-06	1.94837e-06	2.08159e-06	1.94522e-06	2.19505e-06	2.30454e-06	2.16276e-06	2.29126e-06	2.52691e-06	2.14359e-06	1.74546e-06	1.85703e-06	1.70942e-06	1.86861e-06	2.79185e-06	1.62794e-06	2.55501e-06	3.02237e-06	2.14776e-06
-13	2.50921e-06	2.15788e-06	2.18248e-06	2.26251e-06	2.70365e-06	2.31373e-06	2.14924e-06	2.34986e-06	2.14671e-06	2.54792e-06	2.02559e-06	1.95024e-06	2.52215e-06	2.95092e-06	2.44019e-06	2.33636e-06	2.42577e-06	1.88796e-06	2.54793e-06	2.14979e-06	2.11451e-06	2.24368e-06	1.96665e-06	2.73756e-06	2.3985e-06	2.48672e-06	2.28514e-06	2.17667e-06	2.12467e-06	1.8796e-06	2.93968e-06	2.13931e-06	2.28594e-06	2.14091e-06	2.40474e-06	2.51733e-06	2.36776e-06	2.54491e-06	2.79488e-06	2.3321e-06	1.91293e-06	2.02879e-06	1.87284e-06	2.08822e-06	3.07944e-06	1.79187e-06	2.8211e-06	3.30141e-06	2.37144e-06
-14	2.73832e-06	2.35552e-06	2.38144e-06	2.45383e-06	2.95855e-06	2.52322e-06	2.33335e-06	2.56518e-06	2.33244e-06	2.77127e-06	2.20531e-06	2.16209e-06	2.77249e-06	3.23004e-06	2.6853e-06	2.56734e-06	2.66213e-06	2.06323e-06	2.79195e-06	2.36586e-06	2.29008e-06	2.46577e-06	2.14405e-06	2.99233e-06	2.61317e-06	2.70416e-06	2.51763e-06	2.37966e-06	2.30851e-06	2.08442e-06	3.20811e-06	2.33384e-06	2.49205e-06	2.33877e-06	2.61622e-06	2.73174e-06	2.57451e-06	2.80135e-06	3.06493e-06	2.52238e-06	2.08343e-06	2.20322e-06	2.03912e-06	2.31414e-06	3.37037e-06	1.95917e-06	3.09069e-06	3.58307e-06	2.60063e-06
-15	2.97003e-06	2.55548e-06	2.5819e-06	2.646e-06	3.21599e-06	2.73385e-06	2.51866e-06	2.78197e-06	2.51941e-06	2.99558e-06	2.38622e-06	2.37858e-06	3.02747e-06	3.51132e-06	2.93503e-06	2.80337e-06	2.90366e-06	2.24111e-06	3.0403e-06	2.587e-06	2.46635e-06	2.69239e-06	2.32168e-06	3.25123e-06	2.82945e-06	2.92298e-06	2.75435e-06	2.58542e-06	2.49353e-06	2.29444e-06	3.47918e-06	2.5308e-06	2.69797e-06	2.53704e-06	2.82841e-06	2.94637e-06	2.78172e-06	3.0596e-06	3.33783e-06	2.71357e-06	2.25596e-06	2.37947e-06	2.20802e-06	2.54444e-06	3.66202e-06	2.12908e-06	3.36109e-06	3.86667e-06	2.83391e-06
-16	3.20237e-06	2.75841e-06	2.78221e-06	2.83895e-06	3.47501e-06	2.9453e-06	2.70463e-06	3.00035e-06	2.70709e-06	3.22093e-06	2.56789e-06	2.60077e-06	3.2865e-06	3.79495e-06	3.18861e-06	3.04408e-06	3.14938e-06	2.42113e-06	3.29249e-06	2.81261e-06	2.64307e-06	2.92293e-06	2.50279e-06	3.51374e-06	3.04637e-06	3.14247e-06	2.99436e-06	2.79344e-06	2.67918e-06	2.50909e-06	3.75201e-06	2.72986e-06	2.90402e-06	2.73507e-06	3.03994e-06	3.16089e-06	2.98848e-06	3.31909e-06	3.61083e-06	2.90514e-06	2.43001e-06	2.55728e-06	2.37881e-06	2.77894e-06	3.95377e-06	2.30137e-06	3.63143e-06	4.15144e-06	3.07087e-06
-17	3.43669e-06	2.95992e-06	2.98169e-06	3.03156e-06	3.73504e-06	3.15715e-06	2.8909e-06	3.21918e-06	2.89484e-06	3.44582e-06	2.74948e-06	2.82472e-06	3.54826e-06	4.07952e-06	3.44485e-06	3.28892e-06	3.39868e-06	2.60303e-06	3.54786e-06	3.04191e-06	2.81852e-06	3.15682e-06	2.68399e-06	3.77856e-06	3.26358e-06	3.3614e-06	3.237e-06	3.0029e-06	2.8648e-06	2.72762e-06	4.02552e-06	2.93038e-06	3.10848e-06	2.9325e-06	3.25062e-06	3.37457e-06	3.19395e-06	3.57852e-06	3.88309e-06	3.09662e-06	2.60516e-06	2.73604e-06	2.55112e-06	3.01575e-06	4.24483e-06	2.47516e-06	3.90056e-06	4.43605e-06	3.31126e-06
-18	3.67157e-06	3.16208e-06	3.18103e-06	3.22436e-06	3.9962e-06	3.36943e-06	3.0776e-06	3.43854e-06	3.08298e-06	3.67081e-06	2.93156e-06	3.05365e-06	3.81273e-06	4.36499e-06	3.7047e-06	3.53789e-06	3.65216e-06	2.78673e-06	3.80736e-06	3.27516e-06	2.9947e-06	3.39433e-06	2.86598e-06	4.0464e-06	3.48085e-06	3.58083e-06	3.48237e-06	3.21463e-06	3.05079e-06	2.95035e-06	4.30041e-06	3.13275e-06	3.31182e-06	3.12896e-06	3.46089e-06	3.58729e-06	3.399e-06	3.83815e-06	4.15557e-06	3.28818e-06	2.78191e-06	2.91627e-06	2.72511e-06	3.25563e-06	4.53606e-06	2.65111e-06	4.16829e-06	4.72108e-06	3.55473e-06
-19	3.90554e-06	3.36289e-06	3.37804e-06	3.41527e-06	4.25528e-06	3.57976e-06	3.26302e-06	3.6564e-06	3.26937e-06	3.89388e-06	3.11203e-06	3.28355e-06	4.07787e-06	4.64824e-06	3.96507e-06	3.78833e-06	3.90649e-06	2.97028e-06	4.0674e-06	3.50983e-06	3.169e-06	3.63339e-06	3.04708e-06	4.31441e-06	3.6961e-06	3.79768e-06	3.7279e-06	3.42565e-06	3.2347e-06	3.17471e-06	4.57385e-06	3.33492e-06	3.51214e-06	3.32219e-06	3.66777e-06	3.79659e-06	3.60102e-06	4.09372e-06	4.42389e-06	3.47793e-06	2.9583e-06	3.09563e-06	2.89943e-06	3.49741e-06	4.82293e-06	2.82714e-06	4.43225e-06	4.90827e-06	3.79914e-06
-20	4.13979e-06	3.56255e-06	3.57283e-06	3.60437e-06	4.51344e-06	3.78811e-06	3.44702e-06	3.87304e-06	3.45445e-06	4.11489e-06	3.29111e-06	3.51395e-06	4.34377e-06	4.93014e-06	4.22581e-06	4.04111e-06	4.16335e-06	3.154e-06	4.32866e-06	3.74628e-06	3.34178e-06	3.87401e-06	3.22935e-06	4.58339e-06	3.90983e-06	4.01299e-06	3.97361e-06	3.63669e-06	3.41711e-06	3.40122e-06	4.84561e-06	3.53703e-06	3.71037e-06	3.5131e-06	3.87201e-06	4.00298e-06	3.79971e-06	4.34686e-06	4.54361e-06	3.66593e-06	3.13455e-06	3.27513e-06	3.07432e-06	3.73893e-06	4.94461e-06	3.00356e-06	4.69125e-06	5.20724e-06	4.04438e-06
-21	4.37226e-06	3.76115e-06	3.76568e-06	3.79212e-06	4.76952e-06	3.99471e-06	3.62985e-06	4.08752e-06	3.63807e-06	4.33373e-06	3.46849e-06	3.74612e-06	4.60951e-06	5.043e-06	4.48686e-06	4.29565e-06	4.42119e-06	3.33753e-06	4.59147e-06	3.98471e-06	3.51145e-06	4.11594e-06	3.40859e-06	4.85235e-06	4.12126e-06	4.22584e-06	4.21968e-06	3.84775e-06	3.59791e-06	3.62896e-06	5.01217e-06	3.73907e-06	3.90477e-06	3.70069e-06	4.07253e-06	4.20604e-06	3.99569e-06	4.59604e-06	4.83789e-06	3.85249e-06	3.31096e-06	3.45457e-06	3.24931e-06	3.98029e-06	5.25857e-06	3.18006e-06	4.94603e-06	5.49686e-06	4.29033e-06
-22	4.60296e-06	3.95702e-06	3.95516e-06	3.97745e-06	4.91777e-06	4.19901e-06	3.8106e-06	4.30039e-06	3.8196e-06	4.54974e-06	3.64401e-06	3.97844e-06	4.87494e-06	5.36004e-06	4.74737e-06	4.55095e-06	4.67992e-06	3.52078e-06	4.85421e-06	4.22405e-06	3.67892e-06	4.35806e-06	3.58757e-06	5.02354e-06	4.33056e-06	4.43625e-06	4.46489e-06	4.05802e-06	3.77622e-06	3.85761e-06	5.30075e-06	3.94048e-06	4.09496e-06	3.88421e-06	4.26994e-06	4.40555e-06	4.1872e-06	4.84175e-06	5.11573e-06	4.03655e-06	3.48625e-06	3.63295e-06	3.42384e-06	4.22181e-06	5.55515e-06	3.3564e-06	5.01496e-06	5.7814e-06	4.53693e-06
-23	4.83232e-06	4.15118e-06	4.14096e-06	4.15989e-06	5.19069e-06	4.40064e-06	3.98951e-06	4.51056e-06	3.9987e-06	4.7627e-06	3.81722e-06	4.20971e-06	4.97164e-06	5.65912e-06	4.83729e-06	4.80675e-06	4.93868e-06	3.70282e-06	5.01593e-06	4.46318e-06	3.84325e-06	4.60031e-06	3.76316e-06	5.31332e-06	4.53656e-06	4.64324e-06	4.70942e-06	4.26688e-06	3.95246e-06	4.08713e-06	5.57939e-06	4.1406e-06	4.28066e-06	4.06332e-06	4.46287e-06	4.60048e-06	4.37458e-06	4.91834e-06	5.38304e-06	4.21776e-06	3.66156e-06	3.81004e-06	3.59824e-06	4.46263e-06	5.84018e-06	3.53179e-06	5.29891e-06	6.05773e-06	4.783e-06
-24	4.94978e-06	4.34285e-06	4.32313e-06	4.33958e-06	5.45275e-06	4.59857e-06	4.16605e-06	4.71759e-06	4.17544e-06	4.97164e-06	3.98746e-06	4.43985e-06	5.27542e-06	5.94801e-06	5.13631e-06	4.95978e-06	5.09336e-06	3.88341e-06	5.30181e-06	4.7028e-06	4.0046e-06	4.84269e-06	3.93787e-06	5.59349e-06	4.7392e-06	4.8467e-06	4.95228e-06	4.47442e-06	4.1255e-06	4.29225e-06	5.85095e-06	4.33945e-06	4.46141e-06	4.23784e-06	4.6514e-06	4.79113e-06	4.55714e-06	5.18822e-06	5.64011e-06	4.39655e-06	3.83494e-06	3.98623e-06	3.7713e-06	4.7005e-06	6.11341e-06	3.70693e-06	5.56234e-06	6.32858e-06	4.9241e-06
-25	5.19204e-06	4.53119e-06	4.50199e-06	4.51593e-06	5.70611e-06	4.79266e-06	4.33961e-06	4.92118e-06	4.349e-06	5.06352e-06	4.15437e-06	4.66803e-06	5.56225e-06	6.22826e-06	5.41846e-06	5.2395e-06	5.37598e-06	4.06205e-06	5.57768e-06	4.94161e-06	4.16215e-06	4.97601e-06	4.10892e-06	5.86745e-06	4.93798e-06	4.92626e-06	5.07934e-06	4.6799e-06	4.29565e-06	4.52549e-06	6.11643e-06	4.53652e-06	4.63776e-06	4.4071e-06	4.83525e-06	4.97639e-06	4.73487e-06	5.4408e-06	5.88843e-06	4.57162e-06	4.00704e-06	4.16021e-06	3.94364e-06	4.93649e-06	6.37664e-06	3.88054e-06	5.81095e-06	6.59485e-06	5.19268e-06
-26	5.42731e-06	4.7161e-06	4.67625e-06	4.68879e-06	5.95357e-06	4.98299e-06	4.51037e-06	5.00221e-06	4.51926e-06	5.28863e-06	4.31844e-06	4.89452e-06	5.83756e-06	6.50004e-06	5.68973e-06	5.5097e-06	5.64818e-06	4.23903e-06	5.84661e-06	5.06921e-06	4.31615e-06	5.24191e-06	4.27989e-06	6.13679e-06	5.00792e-06	5.14645e-06	5.34118e-06	4.88272e-06	4.4622e-06	4.75593e-06	6.3759e-06	4.73157e-06	4.80922e-06	4.57104e-06	4.87062e-06	5.01266e-06	4.90661e-06	5.6791e-06	6.12758e-06	4.74364e-06	4.17718e-06	4.33277e-06	4.11489e-06	5.17009e-06	6.63067e-06	4.05217e-06	6.04772e-06	6.85464e-06	5.45049e-06
-27	5.65321e-06	4.89781e-06	4.84692e-06	4.85809e-06	6.1943e-06	5.03831e-06	4.67806e-06	5.22316e-06	4.68557e-06	5.5011e-06	4.47867e-06	4.94712e-06	6.10466e-06	6.76375e-06	5.95119e-06	5.77466e-06	5.91413e-06	4.41314e-06	6.1116e-06	5.33256e-06	4.46511e-06	5.49648e-06	4.44772e-06	6.40146e-06	5.22528e-06	5.3546e-06	5.59189e-06	4.97149e-06	4.62495e-06	4.98406e-06	6.62929e-06	4.9239e-06	4.97475e-06	4.72926e-06	5.0741e-06	5.21871e-06	4.91524e-06	5.90694e-06	6.3585e-06	4.91167e-06	4.34587e-06	4.5027e-06	4.28406e-06	5.40076e-06	6.87437e-06	4.22219e-06	6.27249e-06	7.10777e-06	5.70221e-06
-28	5.87226e-06	5.07523e-06	4.89972e-06	5.02325e-06	6.42821e-06	5.24771e-06	4.8421e-06	5.43055e-06	4.84874e-06	5.70496e-06	4.6352e-06	5.2078e-06	6.36453e-06	7.02025e-06	6.20551e-06	6.03386e-06	6.17482e-06	4.58417e-06	6.37135e-06	5.58363e-06	4.61042e-06	5.74385e-06	4.6093e-06	6.6618e-06	5.42929e-06	5.55282e-06	5.83483e-06	5.19365e-06	4.78413e-06	5.12669e-06	6.87685e-06	5.01522e-06	4.97701e-06	4.8813e-06	5.26114e-06	5.40799e-06	5.10976e-06	6.12346e-06	6.57988e-06	4.97253e-06	4.51179e-06	4.66981e-06	4.45108e-06	5.62706e-06	7.10818e-06	4.38976e-06	6.48619e-06	7.35514e-06	5.94766e-06
-29	6.08547e-06	5.24566e-06	5.08373e-06	5.18389e-06	6.65613e-06	5.44344e-06	4.89754e-06	5.62914e-06	4.90296e-06	5.90046e-06	4.7878e-06	5.45072e-06	6.6171e-06	7.26883e-06	6.45268e-06	6.28902e-06	6.43139e-06	4.75189e-06	6.62755e-06	5.82763e-06	4.75072e-06	5.98609e-06	4.76667e-06	6.91714e-06	5.62345e-06	5.74336e-06	6.07111e-06	5.404e-06	4.93892e-06	5.36899e-06	7.11855e-06	5.22328e-06	5.1648e-06	4.85734e-06	5.43748e-06	5.58562e-06	5.28668e-06	6.32951e-06	6.79277e-06	5.15363e-06	4.67495e-06	4.83445e-06	4.61597e-06	5.73744e-06	7.33256e-06	4.55515e-06	6.68878e-06	7.59569e-06	6.18821e-06
-30	6.29362e-06	5.41661e-06	5.25582e-06	5.34115e-06	6.87802e-06	5.62918e-06	5.07561e-06	5.82007e-06	5.07975e-06	6.08944e-06	4.9363e-06	5.68021e-06	6.86251e-06	7.51018e-06	6.69307e-06	6.54018e-06	6.68347e-06	4.91549e-06	6.8783e-06	6.06632e-06	4.88663e-06	6.22301e-06	4.92231e-06	7.16707e-06	5.80968e-06	5.92708e-06	6.30119e-06	5.60619e-06	4.97748e-06	5.60073e-06	7.35392e-06	5.42049e-06	5.33404e-06	5.03377e-06	5.60373e-06	5.75382e-06	5.45064e-06	6.52553e-06	6.99673e-06	5.32319e-06	4.83577e-06	4.99606e-06	4.77849e-06	5.9817e-06	7.54637e-06	4.71778e-06	6.88186e-06	7.82946e-06	6.42359e-06
-31	6.49478e-06	5.45922e-06	5.41865e-06	5.49337e-06	7.09324e-06	5.80666e-06	5.24212e-06	6.00403e-06	5.24436e-06	6.27202e-06	4.96169e-06	5.90094e-06	7.10167e-06	7.74304e-06	6.92619e-06	6.78679e-06	6.93064e-06	4.91664e-06	7.12513e-06	6.2995e-06	4.87955e-06	6.45425e-06	4.96261e-06	7.4123e-06	5.98903e-06	6.10431e-06	6.52581e-06	5.801e-06	5.14719e-06	5.82501e-06	7.58269e-06	5.61018e-06	5.49187e-06	5.19279e-06	5.76142e-06	5.91331e-06	5.60473e-06	6.71154e-06	7.19169e-06	5.48474e-06	4.99304e-06	5.05082e-06	4.93853e-06	6.21359e-06	7.75067e-06	4.87727e-06	7.06485e-06	8.05647e-06	6.65456e-06
-32	6.69289e-06	5.64449e-06	5.57368e-06	5.52099e-06	7.30248e-06	5.97661e-06	5.40135e-06	6.18153e-06	5.40118e-06	6.44808e-06	5.1261e-06	6.11204e-06	7.33277e-06	7.96784e-06	7.15167e-06	7.02953e-06	7.17269e-06	5.10873e-06	7.36696e-06	6.52836e-06	5.03371e-06	6.68179e-06	5.13293e-06	7.65207e-06	6.16147e-06	6.27419e-06	6.74491e-06	5.99031e-06	5.30457e-06	6.04342e-06	7.80566e-06	5.79343e-06	5.63884e-06	5.33753e-06	5.91085e-06	6.06386e-06	5.74868e-06	6.8883e-06	7.3786e-06	5.63952e-06	5.04181e-06	5.22788e-06	4.99229e-06	6.43387e-06	7.94514e-06	4.93219e-06	7.23671e-06	8.27701e-06	6.88012e-06
-33	6.88427e-06	5.81693e-06	5.72256e-06	5.68942e-06	7.50452e-06	6.1392e-06	5.55389e-06	6.35295e-06	5.55116e-06	6.6179e-06	5.27771e-06	6.31493e-06	7.55698e-06	8.1845e-06	7.36996e-06	7.2674e-06	7.41119e-06	5.28343e-06	7.60375e-06	6.7515e-06	5.17448e-06	6.90446e-06	5.28739e-06	7.8861e-06	6.32743e-06	6.43863e-06	6.95727e-06	6.17289e-06	5.45293e-06	6.25581e-06	8.02167e-06	5.97117e-06	5.77617e-06	5.47174e-06	6.05216e-06	6.20759e-06	5.88435e-06	7.05568e-06	7.55484e-06	5.78832e-06	5.21535e-06	5.39301e-06	5.16792e-06	6.6478e-06	8.12904e-06	5.10682e-06	7.399e-06	8.49026e-06	7.10073e-06
-34	7.06928e-06	5.97974e-06	5.86341e-06	5.84444e-06	7.70049e-06	6.29611e-06	5.70004e-06	6.51774e-06	5.6946e-06	6.78138e-06	5.42033e-06	6.50851e-06	7.77191e-06	8.39231e-06	7.5798e-06	7.50067e-06	7.64389e-06	5.44595e-06	7.83532e-06	6.97015e-06	5.30438e-06	7.12108e-06	5.43934e-06	8.11439e-06	6.48802e-06	6.59639e-06	7.16369e-06	6.35011e-06	5.59429e-06	6.46195e-06	8.23131e-06	6.14262e-06	5.90558e-06	5.59573e-06	6.1866e-06	6.34304e-06	6.01125e-06	7.21253e-06	7.72259e-06	5.9309e-06	5.37737e-06	5.55044e-06	5.33207e-06	6.8542e-06	8.30421e-06	5.26955e-06	7.55108e-06	8.69567e-06	7.31611e-06
-35	7.24591e-06	6.13469e-06	5.99892e-06	5.99039e-06	7.89017e-06	6.44588e-06	5.84071e-06	6.67657e-06	5.83229e-06	6.93885e-06	5.55596e-06	6.69389e-06	7.9802e-06	8.59165e-06	7.78079e-06	7.72855e-06	7.87028e-06	5.59849e-06	8.06054e-06	7.18293e-06	5.4277e-06	7.33289e-06	5.58275e-06	8.3362e-06	6.6412e-06	6.74785e-06	7.36438e-06	6.52105e-06	5.72924e-06	6.66229e-06	8.43387e-06	6.30931e-06	6.02623e-06	5.71074e-06	6.31293e-06	6.4715e-06	6.13019e-06	7.36087e-06	7.88152e-06	6.06778e-06	5.53115e-06	5.70146e-06	5.48872e-06	7.05158e-06	8.46835e-06	5.42467e-06	7.69398e-06	8.89384e-06	7.52573e-06
-36	7.42159e-06	6.28288e-06	6.12718e-06	6.12859e-06	8.07127e-06	6.58965e-06	5.97599e-06	6.82888e-06	5.96449e-06	7.08967e-06	5.68481e-06	6.86939e-06	8.17932e-06	8.78106e-06	7.97422e-06	7.95055e-06	8.09244e-06	5.74208e-06	8.28002e-06	7.38971e-06	5.54165e-06	7.53829e-06	5.72211e-06	8.55206e-06	6.78853e-06	6.89316e-06	7.55927e-06	6.68681e-06	5.85808e-06	6.85618e-06	8.62938e-06	6.47012e-06	6.13999e-06	5.81698e-06	6.43213e-06	6.59205e-06	6.24142e-06	7.50088e-06	8.0323e-06	6.19934e-06	5.67918e-06	5.84643e-06	5.63882e-06	7.24266e-06	8.62344e-06	5.57301e-06	7.82756e-06	9.08505e-06	7.72947e-06
-37	7.58861e-06	6.42423e-06	6.25232e-06	6.25971e-06	8.24704e-06	6.72708e-06	6.10584e-06	6.97576e-06	6.09095e-06	7.23553e-06	5.80707e-06	7.03734e-06	8.36893e-06	8.96154e-06	8.15565e-06	8.16712e-06	8.30782e-06	5.87702e-06	8.49336e-06	7.59162e-06	5.64899e-06	7.7376e-06	5.85465e-06	8.76029e-06	6.93004e-06	7.0322e-06	7.74773e-06	6.84624e-06	5.9808e-06	7.04398e-06	8.81805e-06	6.62522e-06	6.24572e-06	5.91589e-06	6.5451e-06	6.7064e-06	6.34546e-06	7.63069e-06	8.17344e-06	6.32606e-06	5.82062e-06	5.98513e-06	5.78274e-06	7.42267e-06	8.76976e-06	5.71547e-06	7.95219e-06	9.269e-06	7.92635e-06
-38	7.74871e-06	6.55953e-06	6.37069e-06	6.38454e-06	8.41573e-06	6.85808e-06	6.23081e-06	7.11676e-06	6.21248e-06	7.37431e-06	5.92404e-06	7.19456e-06	8.5493e-06	9.13155e-06	8.32885e-06	8.37772e-06	8.51628e-06	6.00389e-06	8.69909e-06	7.7865e-06	5.75003e-06	7.9309e-06	5.97749e-06	8.96152e-06	7.06655e-06	7.16592e-06	7.92975e-06	6.99966e-06	6.09806e-06	7.22496e-06	8.99935e-06	6.77449e-06	6.34537e-06	6.0073e-06	6.65082e-06	6.81335e-06	6.44185e-06	7.75176e-06	8.30623e-06	6.44634e-06	5.95585e-06	6.11826e-06	5.92093e-06	7.60057e-06	8.9056e-06	5.85181e-06	8.0673e-06	9.44563e-06	8.11675e-06
-39	7.90323e-06	6.6877e-06	6.48277e-06	6.50323e-06	8.57705e-06	6.98348e-06	6.35038e-06	7.25101e-06	6.32808e-06	7.50801e-06	6.03423e-06	7.34171e-06	8.71899e-06	9.29215e-06	8.49187e-06	8.58092e-06	8.71833e-06	6.12182e-06	8.8983e-06	7.97528e-06	5.84564e-06	8.11738e-06	6.10189e-06	9.15526e-06	7.19606e-06	7.29345e-06	8.10571e-06	7.14631e-06	6.20986e-06	7.39908e-06	9.17361e-06	6.91772e-06	6.43819e-06	6.09088e-06	6.74994e-06	6.91346e-06	6.53192e-06	7.86514e-06	8.43123e-06	6.5623e-06	6.08565e-06	6.24563e-06	6.05374e-06	7.76435e-06	9.03256e-06	5.98216e-06	8.17416e-06	9.6147e-06	8.30081e-06
-40	8.05212e-06	6.81097e-06	6.59073e-06	6.61604e-06	8.73203e-06	7.10278e-06	6.46433e-06	7.37973e-06	6.43886e-06	7.63484e-06	6.13963e-06	7.48012e-06	8.87747e-06	9.4418e-06	8.64416e-06	8.77644e-06	8.91289e-06	6.23152e-06	9.09053e-06	8.15607e-06	5.93395e-06	8.29658e-06	6.21635e-06	9.34164e-06	7.32053e-06	7.41456e-06	8.27443e-06	7.28707e-06	6.31603e-06	7.56559e-06	9.34147e-06	7.05521e-06	6.52476e-06	6.16824e-06	6.84214e-06	7.00697e-06	6.61502e-06	7.96934e-06	8.54601e-06	6.67203e-06	6.20965e-06	6.36738e-06	6.18064e-06	7.92471e-06	9.14982e-06	6.10661e-06	8.27197e-06	9.7762e-06	8.47683e-06
[truncated: 31 more columns]
