# Supplementary material for: Selenium-alloyed tellurium oxide for amorphous p-channel transistors
Source: Nature. 2024 Apr 10;629(8013):798–802. doi: 10.1038/s41586-024-07360-w (PMC11111403; doi:10.1038/s41586-024-07360-w)
Supplement: Supplementary file 4 — Source Data Fig. 3 [file 41586_2024_7360_MOESM4_ESM.xlsx]

## Sheet: Sheet1
VGS	DrainI	DrainI	DrainI	DrainI	DrainI	DrainI	DrainI	DrainI	DrainI	DrainI	DrainI	DrainI	DrainI	DrainI	DrainI	DrainI	DrainI	DrainI	DrainI	DrainI	DrainI	DrainI	DrainI	DrainI	DrainI	DrainI	DrainI	DrainI	DrainI	DrainI	DrainI	DrainI	DrainI	DrainI	DrainI	DrainI	DrainI	DrainI	DrainI	DrainI	DrainI	DrainI	DrainI	DrainI	DrainI	DrainI	DrainI	DrainI	DrainI
40	5.27829e-11	7.17494e-11	7.83426e-11	7.6074e-11	5.92306e-11	5.6839e-11	6.72199e-11	6.12807e-11	6.63046e-11	6.21821e-11	6.06553e-11	4.70334e-11	6.80342e-11	7.03754e-11	6.99878e-11	7.02226e-11	4.42699e-11	5.85184e-11	4.42707e-11	6.70034e-11	7.3885e-11	6.09607e-11	4.05554e-11	6.73545e-11	6.47775e-11	6.35837e-11	7.38236e-11	6.31488e-11	4.95453e-11	5.79585e-11	6.15159e-11	6.23601e-11	4.71201e-11	6.09607e-11	6.27417e-11	5.61684e-11	6.84967e-11	7.36339e-11	7.6816e-11	5.93834e-11	3.91352e-11	5.4652e-11	1.67856e-12	6.55989e-11	4.87482e-11	5.51089e-11	7.88921e-11	6.34036e-11	4.91398e-11
39	6.20288e-11	7.35303e-11	7.96249e-11	7.54634e-11	5.80602e-11	5.92815e-11	6.65075e-11	6.75317e-11	7.05278e-11	6.07573e-11	6.10624e-11	5.14601e-11	6.65077e-11	7.64304e-11	6.67694e-11	7.51582e-11	5.26151e-11	5.88237e-11	5.15936e-11	6.5365e-11	7.60222e-11	5.78059e-11	4.89514e-11	6.84664e-11	6.08086e-11	7.058e-11	7.44966e-11	6.20802e-11	1.16065e-10	5.96377e-11	6.85684e-11	6.50865e-11	5.40913e-11	5.9943e-11	5.78568e-11	5.93312e-11	6.64263e-11	6.98498e-11	7.25416e-11	6.01467e-11	4.95898e-11	5.70341e-11	2.40182e-11	6.437e-11	4.91553e-11	5.91288e-11	7.64496e-11	6.29966e-11	5.44939e-11
38	6.17362e-11	8.04502e-11	7.37018e-11	7.23087e-11	5.95359e-11	5.47018e-11	6.58969e-11	6.83225e-11	7.17999e-11	5.68901e-11	5.87726e-11	5.21881e-11	6.8136e-11	7.65322e-11	6.54235e-11	6.84417e-11	5.27678e-11	5.82131e-11	5.11849e-11	6.40776e-11	7.35186e-11	5.84165e-11	4.97656e-11	6.63597e-11	6.21824e-11	7.13598e-11	7.0257e-11	6.14696e-11	1.19257e-10	5.88236e-11	6.87364e-11	6.04458e-11	5.50072e-11	5.94851e-11	5.72462e-11	5.7123e-11	6.64664e-11	6.75043e-11	7.29691e-11	5.83149e-11	5.00986e-11	5.60004e-11	2.66134e-11	6.0976e-11	4.89009e-11	5.32262e-11	7.25416e-11	6.31492e-11	5.28394e-11
37	5.99221e-11	8.19258e-11	7.34576e-11	7.1749e-11	5.70425e-11	4.98678e-11	6.36072e-11	6.82049e-11	7.10876e-11	5.74498e-11	5.74496e-11	5.27252e-11	6.61006e-11	7.78042e-11	6.13858e-11	6.80855e-11	5.29204e-11	5.83149e-11	5.34343e-11	5.91621e-11	7.18089e-11	5.62285e-11	5.36837e-11	6.37265e-11	5.94856e-11	7.1468e-11	6.99205e-11	5.74497e-11	1.14122e-10	5.69917e-11	6.80647e-11	6.10259e-11	5.27683e-11	5.77041e-11	5.4244e-11	5.68027e-11	6.40309e-11	6.53869e-11	7.17478e-11	5.58215e-11	4.94047e-11	5.27638e-11	6.95601e-11	5.91034e-11	4.89009e-11	5.14452e-11	6.81452e-11	5.9282e-11	5.27328e-11
36	6.05073e-11	8.1417e-11	6.91832e-11	6.93575e-11	5.81111e-11	5.14452e-11	6.29966e-11	6.75495e-11	7.07314e-11	5.68392e-11	5.81619e-11	5.04131e-11	6.35565e-11	7.86184e-11	5.91036e-11	6.68134e-11	5.09359e-11	5.50583e-11	5.12008e-11	5.83429e-11	6.93664e-11	5.31754e-11	5.45488e-11	6.11517e-11	5.59746e-11	6.99306e-11	6.5008e-11	5.689e-11	1.07969e-10	5.59741e-11	6.79527e-11	5.67913e-11	5.30227e-11	5.93324e-11	5.26666e-11	5.55842e-11	6.08698e-11	6.38103e-11	7.15036e-11	5.52618e-11	4.52414e-11	5.21332e-11	5.99429e-11	5.45391e-11	4.51863e-11	5.03258e-11	6.74124e-11	5.974e-11	5.33839e-11
35	5.75814e-11	8.46225e-11	6.7962e-11	6.63554e-11	5.58213e-11	4.76289e-11	6.34545e-11	6.60607e-11	6.86452e-11	5.49056e-11	5.53124e-11	4.91782e-11	6.35056e-11	7.71937e-11	5.64703e-11	6.79837e-11	5.03761e-11	5.29211e-11	4.97587e-11	5.53e-11	6.26496e-11	4.92573e-11	5.28696e-11	5.79918e-11	5.4041e-11	7.01732e-11	6.30564e-11	5.35316e-11	1.02326e-10	5.23613e-11	6.66654e-11	5.5051e-11	5.27174e-11	5.49564e-11	5.09874e-11	5.49139e-11	5.90666e-11	6.2331e-11	6.88779e-11	5.39897e-11	4.49638e-11	5.14483e-11	5.0631e-11	5.55924e-11	4.19805e-11	4.95116e-11	6.21e-11	5.48552e-11	5.37138e-11
34	5.52992e-11	8.23837e-11	6.30159e-11	6.99681e-11	5.20558e-11	4.38634e-11	6.34036e-11	6.58612e-11	6.84925e-11	5.63812e-11	4.99695e-11	4.89096e-11	6.11141e-11	7.26143e-11	5.3486e-11	6.73222e-11	4.67124e-11	4.89013e-11	4.84554e-11	5.38956e-11	6.02071e-11	4.87993e-11	5.01218e-11	5.74066e-11	5.19548e-11	6.91508e-11	6.2047e-11	5.40913e-11	8.51632e-11	5.53126e-11	6.71132e-11	5.52251e-11	4.86975e-11	5.39896e-11	4.5441e-11	5.45855e-11	5.49704e-11	6.17048e-11	6.42982e-11	5.27176e-11	4.17257e-11	5.11045e-11	4.09629e-11	5.11451e-11	3.9589e-11	4.72218e-11	5.99628e-11	5.29725e-11	5.31695e-11
33	5.18466e-11	7.64306e-11	6.23442e-11	6.9103e-11	4.92063e-11	4.26931e-11	5.96891e-11	6.39236e-11	6.68134e-11	5.19543e-11	4.65094e-11	4.53938e-11	5.68399e-11	7.21563e-11	5.0209e-11	6.72714e-11	4.76284e-11	4.93083e-11	4.47891e-11	5.17305e-11	5.54442e-11	4.6764e-11	4.87988e-11	5.31934e-11	4.86982e-11	6.86434e-11	5.7942e-11	5.19033e-11	7.80858e-11	4.75781e-11	6.49862e-11	5.11065e-11	4.45758e-11	5.30228e-11	4.35582e-11	5.35746e-11	5.3973e-11	5.98264e-11	5.86805e-11	5.04787e-11	3.86263e-11	4.9754e-11	3.90801e-11	4.83947e-11	3.70956e-11	4.50847e-11	5.51389e-11	5.43463e-11	4.52307e-11
32	4.69896e-11	6.95106e-11	6.03902e-11	6.57448e-11	4.87483e-11	3.71975e-11	6.12156e-11	6.18363e-11	6.52869e-11	5.12928e-11	4.69164e-11	4.35917e-11	5.57713e-11	7.13931e-11	4.92727e-11	6.66099e-11	4.6e-11	4.48305e-11	4.40515e-11	4.74587e-11	4.85442e-11	4.29985e-11	4.45753e-11	4.8395e-11	4.49837e-11	6.77777e-11	5.7942e-11	5.34807e-11	7.03609e-11	4.88502e-11	6.25234e-11	5.01203e-11	4.11666e-11	4.93082e-11	4.1014e-11	5.00866e-11	5.29e-11	5.7973e-11	5.9169e-11	4.57973e-11	3.78862e-11	4.96971e-11	4.36597e-11	4.83362e-11	3.25669e-11	4.19298e-11	5.51999e-11	5.18021e-11	4.38981e-11
31	4.13134e-11	6.92562e-11	5.57495e-11	6.92048e-11	4.54408e-11	3.20582e-11	5.38375e-11	6.10563e-11	6.2641e-11	4.77818e-11	4.24386e-11	4.02628e-11	5.11918e-11	6.99684e-11	4.35966e-11	5.72475e-11	4.48806e-11	4.15739e-11	3.91532e-11	4.28944e-11	4.70787e-11	4.08614e-11	4.08098e-11	5.03846e-11	4.09639e-11	6.12029e-11	5.27603e-11	4.90538e-11	6.25897e-11	4.35582e-11	6.10122e-11	4.40294e-11	3.89785e-11	4.52883e-11	3.65871e-11	4.79096e-11	4.91868e-11	5.56108e-11	5.14141e-11	4.56955e-11	3.50644e-11	4.24165e-11	4.5746e-11	4.18408e-11	2.90049e-11	3.90803e-11	4.8422e-11	4.80367e-11	3.97571e-11
30	3.71001e-11	6.39136e-11	5.19636e-11	6.24883e-11	4.47285e-11	3.06843e-11	5.65852e-11	5.89298e-11	5.99951e-11	4.27443e-11	4.38125e-11	3.53587e-11	4.8495e-11	6.62031e-11	3.70427e-11	4.9666e-11	4.20819e-11	4.14721e-11	3.79035e-11	4.06122e-11	4.50636e-11	3.83171e-11	3.93341e-11	4.31284e-11	3.57737e-11	5.52626e-11	4.6771e-11	4.69675e-11	5.66688e-11	4.04034e-11	5.84934e-11	3.95628e-11	3.63325e-11	4.24897e-11	3.50605e-11	4.27412e-11	4.80113e-11	5.28192e-11	4.92158e-11	3.99965e-11	3.29827e-11	4.04046e-11	4.02505e-11	3.79787e-11	2.3255e-11	3.70449e-11	4.25601e-11	4.52381e-11	3.71195e-11
29	3.17164e-11	5.80113e-11	4.65291e-11	5.42961e-11	3.95891e-11	2.38149e-11	5.03774e-11	5.37153e-11	5.53139e-11	4.42708e-11	3.6078e-11	2.91682e-11	4.09642e-11	6.16237e-11	3.07813e-11	4.34074e-11	3.57212e-11	3.26183e-11	3.38454e-11	3.43509e-11	4.02397e-11	3.27707e-11	3.69934e-11	3.94419e-11	2.93115e-11	5.00125e-11	4.05126e-11	4.44233e-11	4.99616e-11	3.59256e-11	5.19446e-11	3.16156e-11	3.38392e-11	3.90295e-11	2.50872e-11	3.68502e-11	3.89731e-11	4.94251e-11	4.30485e-11	3.47554e-11	2.53037e-11	2.99427e-11	3.52129e-11	3.01373e-11	1.70979e-11	3.0379e-11	3.74919e-11	3.99462e-11	3.21596e-11
28	2.29972e-11	5.4704e-11	4.02397e-11	4.67146e-11	3.55692e-11	1.95915e-11	4.41696e-11	5.06592e-11	4.93098e-11	3.70452e-11	3.2109e-11	2.36617e-11	3.53162e-11	5.9792e-11	2.37007e-11	3.35362e-11	3.21593e-11	3.14988e-11	2.72091e-11	2.88503e-11	3.37671e-11	2.27974e-11	3.39912e-11	3.03132e-11	2.53935e-11	4.19117e-11	3.14951e-11	3.87751e-11	4.28842e-11	3.12951e-11	4.87542e-11	2.7033e-11	2.60539e-11	3.81136e-11	2.295e-11	3.13888e-11	3.68627e-11	4.69792e-11	3.73698e-11	2.9667e-11	2.12328e-11	2.00402e-11	2.88014e-11	4.03193e-11	1.39939e-11	2.73259e-11	3.0714e-11	3.58755e-11	2.60016e-11
27	1.81988e-11	5.10405e-11	3.52936e-11	3.84716e-11	3.07861e-11	1.10429e-11	3.72494e-11	4.38027e-11	4.43741e-11	3.52643e-11	2.75294e-11	1.74421e-11	2.60045e-11	5.22105e-11	1.41625e-11	2.69723e-11	2.79358e-11	1.90322e-11	2.17112e-11	1.87853e-11	2.61954e-11	1.89302e-11	3.41438e-11	2.54563e-11	1.74556e-11	3.53743e-11	2.62461e-11	3.51114e-11	3.89987e-11	2.99212e-11	4.13099e-11	1.67075e-11	1.87265e-11	3.24145e-11	1.38417e-11	2.6827e-11	2.84567e-11	4.34698e-11	3.4683e-11	2.79369e-11	1.64219e-11	1.08421e-11	2.6308e-11	1.7205e-11	4.42761e-12	1.86247e-11	1.89289e-11	2.89553e-11	2.03621e-11
26	9.12846e-12	4.63085e-11	2.46688e-11	3.38921e-11	2.41711e-11	4.27521e-12	4.14218e-11	3.78474e-11	3.61311e-11	2.97179e-11	2.12706e-11	7.53359e-12	1.81176e-11	4.74785e-11	6.61374e-12	1.59816e-11	2.12698e-11	1.30278e-11	2.0685e-11	1.1061e-11	1.54484e-11	1.03816e-11	2.44757e-11	1.89023e-11	9.11066e-12	2.42361e-11	1.76996e-11	3.2669e-11	3.00248e-11	2.11182e-11	3.7e-11	7.25209e-12	1.24677e-11	2.52907e-11	5.59843e-12	2.13203e-11	1.97481e-11	3.72979e-11	2.49741e-11	1.98463e-11	7.63261e-12	6.1219e-12	2.2797e-11	7.84221e-12	1.16971e-12	8.54951e-12	1.7036e-11	2.45793e-11	1.70848e-12
25	4.68506e-13	3.91851e-11	1.43493e-11	2.85494e-11	2.05074e-11	4.73137e-12	3.11942e-11	3.00328e-11	2.50387e-11	2.22379e-11	1.50117e-11	1.10431e-12	8.70414e-12	3.75564e-11	5.08969e-12	9.06158e-12	1.60795e-11	7.58319e-12	1.068e-11	1.52276e-12	7.38817e-12	4.97449e-14	1.74535e-11	5.4434e-12	1.982e-12	1.62287e-11	5.11542e-12	2.65119e-11	1.82293e-11	1.34855e-11	2.98356e-11	1.79723e-12	4.06099e-13	2.00496e-11	6.00323e-12	1.02658e-11	1.0215e-11	3.30538e-11	1.63643e-11	1.07889e-11	2.77392e-13	5.04359e-12	1.62838e-11	2.33982e-12	1.35856e-11	4.57058e-13	3.84656e-12	1.61326e-11	8.00119e-12
24	1.56247e-11	3.25704e-11	6.16693e-12	1.88308e-11	1.07884e-11	1.8114e-11	2.27475e-11	2.16946e-11	1.76098e-11	1.20101e-11	6.76843e-12	1.58127e-11	5.62793e-13	2.55991e-11	1.88997e-11	4.06615e-12	9.10827e-12	5.18877e-12	4.62397e-12	1.32236e-11	7.51103e-12	8.75099e-12	9.56633e-12	4.68006e-12	1.40415e-11	1.94598e-12	1.03624e-11	1.90319e-11	8.74656e-12	5.24224e-12	2.14957e-11	1.76335e-11	1.25166e-11	9.92361e-12	1.81646e-11	3.18479e-12	3.01252e-12	2.08811e-11	3.72443e-12	3.25803e-12	1.10099e-11	1.83026e-11	9.15989e-12	1.74373e-11	2.52891e-11	9.66716e-12	7.32785e-12	7.22795e-12	1.51459e-11
23	3.35897e-11	1.65427e-11	5.00748e-12	6.26273e-12	2.55324e-13	3.67887e-11	1.38428e-11	1.25514e-11	4.94003e-12	6.05666e-12	3.7647e-12	3.36992e-11	1.82132e-11	1.55245e-11	3.5109e-11	2.22313e-11	7.12569e-13	1.68922e-11	2.11807e-11	3.07202e-11	2.38757e-11	2.16756e-11	1.67927e-12	1.86071e-11	3.09349e-11	1.46253e-11	2.70516e-11	1.17555e-11	7.1196e-12	7.63153e-12	1.20364e-11	3.21356e-11	3.16492e-11	1.42363e-12	3.10893e-11	2.14517e-11	1.14344e-11	2.80162e-12	1.17243e-11	9.56482e-12	2.30835e-11	3.58065e-11	1.27148e-12	3.18911e-11	4.16231e-11	2.30498e-11	2.39979e-11	5.18768e-12	2.34304e-11
22	5.67043e-11	2.08006e-12	2.09447e-11	7.06858e-12	1.20079e-11	5.33262e-11	5.39614e-12	1.98374e-12	9.10359e-12	6.81707e-12	1.85212e-11	5.07684e-11	3.8363e-11	9.72167e-13	5.79892e-11	4.73164e-11	1.42989e-11	3.53632e-11	4.5275e-11	5.51218e-11	4.07289e-11	3.79078e-11	1.52147e-11	3.94978e-11	4.61491e-11	3.6245e-11	4.45483e-11	1.83298e-12	2.65013e-11	2.13703e-11	7.25328e-13	5.27287e-11	4.47774e-11	1.60784e-11	5.07816e-11	3.75343e-11	3.32557e-11	1.02247e-11	2.46085e-11	2.36598e-11	3.73314e-11	5.01856e-11	1.48577e-11	5.1904e-11	6.02978e-11	3.77555e-11	4.31714e-11	1.68909e-11	3.44127e-11
21	8.22767e-11	1.57673e-11	4.50033e-11	3.08309e-11	2.97666e-11	7.95317e-11	1.05814e-11	1.32221e-11	2.87952e-11	2.33036e-11	3.20057e-11	7.58499e-11	6.09044e-11	1.7091e-11	8.74818e-11	7.59634e-11	3.13454e-11	5.41395e-11	6.71504e-11	7.81191e-11	6.25892e-11	5.97881e-11	3.00732e-11	6.06224e-11	6.86906e-11	5.79437e-11	7.05241e-11	1.25673e-11	5.1295e-11	3.89764e-11	1.58379e-11	7.73822e-11	6.9202e-11	3.20052e-11	7.53588e-11	5.42288e-11	5.55446e-11	2.34006e-11	4.84838e-11	4.34029e-11	5.62514e-11	6.65957e-11	2.80369e-11	7.28532e-11	8.20256e-11	5.95341e-11	6.83291e-11	3.59724e-11	5.30494e-11
20	1.15456e-10	4.01905e-11	7.04663e-11	6.24291e-11	4.99169e-11	1.08892e-10	2.45744e-11	3.47711e-11	5.19468e-11	4.07569e-11	5.01715e-11	1.02798e-10	8.82288e-11	4.01406e-11	1.21597e-10	1.1438e-10	5.29208e-11	7.90219e-11	9.46253e-11	1.07904e-10	9.45859e-11	8.65025e-11	4.72723e-11	9.10514e-11	9.53537e-11	9.30113e-11	9.79132e-11	2.96136e-11	7.80316e-11	5.95846e-11	3.72193e-11	1.08417e-10	1.00445e-10	4.93568e-11	1.02836e-10	7.96847e-11	7.66045e-11	4.01266e-11	7.18096e-11	6.47743e-11	7.99362e-11	9.03551e-11	4.40147e-11	1.00064e-10	1.08944e-10	8.72153e-11	9.97762e-11	5.4952e-11	8.00299e-11
19	1.57121e-10	6.89896e-11	1.05028e-10	9.59101e-11	7.68857e-11	1.43341e-10	4.71159e-11	5.95898e-11	8.44609e-11	6.798e-11	7.48506e-11	1.39589e-10	1.29241e-10	7.25017e-11	1.64724e-10	1.59207e-10	7.65315e-11	1.10825e-10	1.34012e-10	1.46526e-10	1.30796e-10	1.19934e-10	7.06795e-11	1.27859e-10	1.29344e-10	1.34481e-10	1.37012e-10	5.09851e-11	1.12678e-10	8.68587e-11	6.09516e-11	1.50241e-10	1.36828e-10	7.37305e-11	1.41407e-10	1.12488e-10	1.11898e-10	6.17105e-11	1.02219e-10	9.37784e-11	1.12179e-10	1.21003e-10	6.55898e-11	1.3851e-10	1.4614e-10	1.18e-10	1.39222e-10	8.92985e-11	1.12072e-10
18	2.10724e-10	1.06032e-10	1.44291e-10	1.43333e-10	1.11793e-10	1.92343e-10	7.38808e-11	9.45703e-11	1.24658e-10	1.00393e-10	1.05483e-10	1.86383e-10	1.69235e-10	1.11935e-10	2.18794e-10	2.10955e-10	1.1037e-10	1.468e-10	1.82284e-10	1.96558e-10	1.79646e-10	1.63134e-10	1.0406e-10	1.73678e-10	1.74173e-10	1.85885e-10	1.82974e-10	7.86154e-11	1.59999e-10	1.19425e-10	9.2576e-11	2.00128e-10	1.82878e-10	1.07416e-10	1.88729e-10	1.52165e-10	1.5663e-10	9.98653e-11	1.46794e-10	1.30568e-10	1.5409e-10	1.60532e-10	9.64768e-11	1.84738e-10	1.86492e-10	1.6054e-10	1.85996e-10	1.20745e-10	1.53891e-10
17	2.83286e-10	1.58542e-10	1.97659e-10	1.96658e-10	1.55401e-10	2.53455e-10	1.0553e-10	1.37205e-10	1.77627e-10	1.37742e-10	1.45682e-10	2.46772e-10	2.39963e-10	1.58849e-10	2.86499e-10	2.83158e-10	1.56421e-10	2.01144e-10	2.49484e-10	2.61746e-10	2.42784e-10	2.14884e-10	1.49093e-10	2.31668e-10	2.27143e-10	2.56285e-10	2.42463e-10	1.13013e-10	2.26887e-10	1.669e-10	1.29686e-10	2.64808e-10	2.50046e-10	1.5021e-10	2.47755e-10	2.0385e-10	2.1224e-10	1.48958e-10	2.04071e-10	1.77432e-10	2.05391e-10	2.14678e-10	1.31689e-10	2.43431e-10	2.4445e-10	2.15037e-10	2.49562e-10	1.65624e-10	2.07752e-10
16	3.74516e-10	2.26621e-10	2.70812e-10	2.68098e-10	2.17073e-10	3.33904e-10	1.50817e-10	1.94636e-10	2.45556e-10	1.93308e-10	1.94786e-10	3.25397e-10	3.23056e-10	2.24385e-10	3.75094e-10	3.73678e-10	2.13565e-10	2.71568e-10	3.33532e-10	3.4484e-10	3.26012e-10	2.87445e-10	2.13056e-10	3.12246e-10	2.97617e-10	3.46465e-10	3.22073e-10	1.59674e-10	3.19123e-10	2.25366e-10	1.79277e-10	3.52226e-10	3.32275e-10	2.07557e-10	3.24794e-10	2.70841e-10	2.85213e-10	2.1566e-10	2.76796e-10	2.37577e-10	2.75798e-10	2.86953e-10	1.82625e-10	3.15642e-10	3.15179e-10	2.86785e-10	3.35416e-10	2.22665e-10	2.7786e-10
15	5.01383e-10	3.14698e-10	3.66679e-10	3.67879e-10	2.98335e-10	4.44476e-10	2.12539e-10	2.73177e-10	3.3918e-10	2.60933e-10	2.60834e-10	4.2919e-10	4.379e-10	3.11139e-10	4.94059e-10	5.00834e-10	2.94473e-10	3.59344e-10	4.49086e-10	4.56959e-10	4.37206e-10	3.82039e-10	2.9605e-10	4.11959e-10	3.92006e-10	4.73149e-10	4.25976e-10	2.26079e-10	4.36755e-10	3.04593e-10	2.45884e-10	4.62442e-10	4.46867e-10	2.8429e-10	4.31346e-10	3.58171e-10	3.85884e-10	3.03308e-10	3.75595e-10	3.18127e-10	3.6975e-10	3.62202e-10	2.46231e-10	4.13483e-10	4.17407e-10	3.80769e-10	4.44961e-10	2.9899e-10	3.69565e-10
14	6.7325e-10	4.36814e-10	4.96132e-10	5.08977e-10	4.12164e-10	5.93263e-10	2.94258e-10	3.8022e-10	4.65725e-10	3.55782e-10	3.509e-10	5.70851e-10	5.92484e-10	4.31933e-10	6.558e-10	6.71952e-10	4.07794e-10	4.82636e-10	6.0608e-10	6.13961e-10	5.81252e-10	5.14034e-10	4.10745e-10	5.53805e-10	5.17587e-10	6.47564e-10	5.6023e-10	3.16093e-10	6.04945e-10	4.15114e-10	3.32082e-10	6.15643e-10	6.02828e-10	3.93845e-10	5.73009e-10	4.79552e-10	5.21831e-10	4.29011e-10	5.06512e-10	4.31854e-10	4.99045e-10	4.9859e-10	3.32735e-10	5.42397e-10	5.47824e-10	5.11084e-10	5.93404e-10	4.01979e-10	4.94538e-10
13	9.12121e-10	6.05386e-10	6.8054e-10	7.09761e-10	5.78557e-10	8.0479e-10	4.07526e-10	5.32437e-10	6.45799e-10	4.90829e-10	4.70581e-10	7.62276e-10	8.15099e-10	6.0361e-10	8.72138e-10	9.14255e-10	5.65335e-10	6.51827e-10	8.27457e-10	8.18244e-10	7.81964e-10	6.96709e-10	5.7546e-10	7.49896e-10	6.88251e-10	8.97084e-10	7.40244e-10	4.44373e-10	8.41827e-10	5.64715e-10	4.51583e-10	8.24995e-10	8.19342e-10	5.43699e-10	7.70034e-10	6.41939e-10	7.14643e-10	6.05997e-10	6.87196e-10	5.84456e-10	6.78623e-10	6.90947e-10	4.56334e-10	7.19002e-10	7.27499e-10	6.83888e-10	8.00039e-10	5.43538e-10	6.70047e-10
12	1.24597e-09	8.42698e-10	9.40787e-10	1.00015e-09	8.28604e-10	1.09254e-09	5.69845e-10	7.56622e-10	9.05352e-10	6.79202e-10	6.46285e-10	1.03065e-09	1.12747e-09	8.49269e-10	1.17865e-09	1.24932e-09	7.99152e-10	8.81569e-10	1.14891e-09	1.10861e-09	1.06364e-09	9.54846e-10	8.11363e-10	1.022e-09	9.20637e-10	1.25534e-09	9.93744e-10	6.31882e-10	1.19162e-09	7.83823e-10	6.1838e-10	1.1155e-09	1.13203e-09	7.67082e-10	1.04557e-09	8.65904e-10	9.8982e-10	8.62106e-10	9.40909e-10	8.00867e-10	9.38462e-10	9.65357e-10	6.3041e-10	9.64365e-10	9.75409e-10	9.33375e-10	1.08721e-09	7.33589e-10	9.05891e-10
11	1.73237e-09	1.19699e-09	1.31455e-09	1.42772e-09	1.20464e-09	1.52404e-09	8.09355e-10	1.09075e-09	1.28982e-09	9.59829e-10	8.90786e-10	1.4143e-09	1.5987e-09	1.22157e-09	1.61027e-09	1.73759e-09	1.14665e-09	1.2226e-09	1.62451e-09	1.52823e-09	1.46409e-09	1.33332e-09	1.16425e-09	1.41834e-09	1.25031e-09	1.79577e-09	1.34825e-09	9.13375e-10	1.71155e-09	1.09788e-09	8.47027e-10	1.53444e-09	1.59141e-09	1.09625e-09	1.44614e-09	1.18225e-09	1.39801e-09	1.24885e-09	1.31082e-09	1.11462e-09	1.31941e-09	1.37321e-09	8.8748e-10	1.30546e-09	1.33119e-09	1.29328e-09	1.49377e-09	1.01309e-09	1.24172e-09
10	2.45261e-09	1.73725e-09	1.87254e-09	2.08197e-09	1.81144e-09	2.17547e-09	1.17175e-09	1.61598e-09	1.87864e-09	1.38156e-09	1.25258e-09	1.97769e-09	2.31402e-09	1.80412e-09	2.24647e-09	2.46429e-09	1.68985e-09	1.71353e-09	2.35596e-09	2.14377e-09	2.05615e-09	1.90425e-09	1.72068e-09	2.00889e-09	1.73106e-09	2.6326e-09	1.86124e-09	1.34778e-09	2.51888e-09	1.57472e-09	1.18292e-09	2.14933e-09	2.28706e-09	1.60851e-09	2.04372e-09	1.64046e-09	2.02281e-09	1.85184e-09	1.86454e-09	1.58118e-09	1.8976e-09	2.00141e-09	1.27878e-09	1.80485e-09	1.85678e-09	1.82029e-09	2.09053e-09	1.41609e-09	1.73257e-09
9	3.55918e-09	2.60397e-09	2.73168e-09	3.12624e-09	2.82007e-09	3.18665e-09	1.74923e-09	2.45858e-09	2.81763e-09	2.04214e-09	1.80188e-09	2.8316e-09	3.44063e-09	2.73445e-09	3.19849e-09	3.58224e-09	2.55184e-09	2.46387e-09	3.51573e-09	3.0797e-09	2.9465e-09	2.79005e-09	2.61488e-09	2.9124e-09	2.45e-09	3.97448e-09	2.61838e-09	2.06062e-09	3.82194e-09	2.31667e-09	1.67475e-09	3.08019e-09	3.37349e-09	2.44266e-09	2.96382e-09	2.32084e-09	3.01575e-09	2.82653e-09	2.71245e-09	2.29773e-09	2.79633e-09	3.00195e-09	1.89607e-09	2.55007e-09	2.65094e-09	2.63063e-09	2.9879e-09	2.0271e-09	2.47312e-09
8	5.30021e-09	4.04113e-09	4.09343e-09	4.85437e-09	4.57091e-09	4.80702e-09	2.69831e-09	3.88601e-09	4.38191e-09	3.11844e-09	2.67531e-09	4.16253e-09	5.27188e-09	4.31501e-09	4.67054e-09	5.38242e-09	4.00787e-09	3.63726e-09	5.41956e-09	4.53666e-09	4.32346e-09	4.22448e-09	4.1165e-09	4.34256e-09	3.55682e-09	6.23035e-09	3.76858e-09	3.27116e-09	5.9807e-09	3.51917e-09	2.43793e-09	4.52883e-09	5.13384e-09	3.8401e-09	4.42135e-09	3.3609e-09	4.65308e-09	4.47135e-09	4.06296e-09	3.43204e-09	4.25937e-09	4.67429e-09	2.90959e-09	3.69168e-09	3.89864e-09	3.90763e-09	4.36815e-09	2.97822e-09	3.65267e-09
7	8.12862e-09	6.54975e-09	6.32752e-09	7.90877e-09	7.83485e-09	7.54115e-09	4.34562e-09	6.30331e-09	7.08984e-09	4.9399e-09	4.1239e-09	6.33557e-09	8.4126e-09	7.13271e-09	7.01497e-09	8.44316e-09	6.56287e-09	5.53397e-09	8.63468e-09	6.88395e-09	6.5162e-09	6.61503e-09	6.73648e-09	6.68488e-09	5.31516e-09	1.01231e-08	5.59302e-09	5.42143e-09	9.76231e-09	5.5376e-09	3.64363e-09	6.85404e-09	8.14763e-09	6.31013e-09	6.826e-09	5.00275e-09	7.49307e-09	7.40865e-09	6.2733e-09	5.30097e-09	6.71435e-09	7.57141e-09	4.66328e-09	5.51456e-09	5.92828e-09	5.97583e-09	6.55718e-09	4.5086e-09	5.5623e-09
6	1.29279e-08	1.12043e-08	1.01623e-08	1.3316e-08	1.38927e-08	1.21355e-08	7.39499e-09	1.04449e-08	1.20495e-08	8.22428e-09	6.59816e-09	9.97868e-09	1.37219e-08	1.24588e-08	1.09201e-08	1.36463e-08	1.13085e-08	8.75841e-09	1.41264e-08	1.08475e-08	1.01439e-08	1.08213e-08	1.15477e-08	1.07133e-08	8.26342e-09	1.68168e-08	8.54316e-09	9.50186e-09	1.6212e-08	9.1185e-09	5.63557e-09	1.07383e-08	1.32748e-08	1.0929e-08	1.09747e-08	7.70971e-09	1.25569e-08	1.26612e-08	1.00819e-08	8.542e-09	1.10353e-08	1.26726e-08	7.89553e-09	8.5038e-09	9.40345e-09	9.48987e-09	1.01556e-08	7.03676e-09	8.75958e-09
5	2.09445e-08	1.98251e-08	1.66176e-08	2.30969e-08	2.52148e-08	1.99279e-08	1.30772e-08	1.74748e-08	2.10275e-08	1.40949e-08	1.10654e-08	1.61594e-08	2.27665e-08	2.24959e-08	1.73053e-08	2.27011e-08	2.00264e-08	1.41572e-08	2.34088e-08	1.74424e-08	1.60196e-08	1.81285e-08	2.02966e-08	1.75563e-08	1.31381e-08	2.8285e-08	1.35435e-08	1.71826e-08	2.71792e-08	1.53849e-08	9.09466e-09	1.71241e-08	2.21394e-08	1.94861e-08	1.80526e-08	1.22018e-08	2.15234e-08	2.21223e-08	1.65227e-08	1.41049e-08	1.85697e-08	2.17346e-08	1.38704e-08	1.36249e-08	1.52976e-08	1.53372e-08	1.59588e-08	1.14286e-08	1.4157e-08
4	3.42511e-08	3.5758e-08	2.73455e-08	4.04869e-08	4.55665e-08	3.29242e-08	2.37936e-08	2.95297e-08	3.70456e-08	2.46287e-08	1.89806e-08	2.6587e-08	3.77828e-08	4.11217e-08	2.77777e-08	3.83161e-08	3.58038e-08	2.32376e-08	3.91485e-08	2.84106e-08	2.54387e-08	3.07432e-08	3.59538e-08	2.9183e-08	2.12691e-08	4.80138e-08	2.17941e-08	3.1577e-08	4.50444e-08	2.63833e-08	1.5028e-08	2.75817e-08	3.71819e-08	3.52096e-08	3.00728e-08	1.96442e-08	3.70013e-08	3.85817e-08	2.72558e-08	2.36728e-08	3.162e-08	3.75146e-08	2.50294e-08	2.21685e-08	2.53493e-08	2.50317e-08	2.51828e-08	1.88326e-08	2.31426e-08
3	5.54898e-08	6.35831e-08	4.39948e-08	6.95588e-08	8.22564e-08	5.3437e-08	4.31606e-08	4.72729e-08	6.39907e-08	4.27339e-08	3.26649e-08	4.4461e-08	6.13783e-08	7.32521e-08	4.44145e-08	6.40117e-08	6.25679e-08	3.80184e-08	6.32087e-08	4.60717e-08	3.96286e-08	5.15421e-08	6.2295e-08	4.82e-08	3.44381e-08	7.80156e-08	3.52217e-08	5.68849e-08	7.56531e-08	4.48511e-08	2.51596e-08	4.40854e-08	6.13464e-08	6.23219e-08	4.96242e-08	3.1675e-08	6.29778e-08	6.73009e-08	4.39033e-08	3.95707e-08	5.31732e-08	6.55448e-08	4.50042e-08	3.61547e-08	4.19592e-08	4.04744e-08	3.90219e-08	3.10603e-08	3.81592e-08
2	8.65918e-08	1.10801e-07	6.42466e-08	1.17028e-07	1.31133e-07	8.57241e-08	7.42989e-08	7.28056e-08	1.08396e-07	7.11163e-08	5.42663e-08	6.99227e-08	9.88075e-08	1.26188e-07	6.88297e-08	1.06141e-07	1.06627e-07	6.04463e-08	1.00499e-07	7.21969e-08	5.651e-08	8.5554e-08	1.05298e-07	7.66895e-08	5.40894e-08	1.23616e-07	5.5641e-08	9.9539e-08	1.14933e-07	7.29296e-08	4.15819e-08	6.8038e-08	1.00175e-07	1.07044e-07	8.14654e-08	4.98713e-08	1.01641e-07	1.06115e-07	6.4027e-08	6.40146e-08	8.87718e-08	1.03853e-07	8.01393e-08	5.73533e-08	6.73475e-08	6.30159e-08	5.54479e-08	4.97954e-08	5.81792e-08
1	1.25603e-07	1.66483e-07	8.55174e-08	1.72276e-07	1.8508e-07	1.18876e-07	1.15839e-07	1.04396e-07	1.6017e-07	1.10972e-07	8.34678e-08	1.00785e-07	1.40656e-07	1.87853e-07	1.00709e-07	1.54317e-07	1.58099e-07	9.19786e-08	1.40415e-07	1.06283e-07	7.42991e-08	1.22126e-07	1.5179e-07	1.1384e-07	8.01227e-08	1.75736e-07	8.06833e-08	1.46665e-07	1.62842e-07	1.09526e-07	6.38138e-08	9.85921e-08	1.4441e-07	1.55919e-07	1.15371e-07	7.42906e-08	1.44898e-07	1.52969e-07	8.51508e-08	9.83905e-08	1.29963e-07	1.47196e-07	1.19899e-07	8.3185e-08	1.02541e-07	9.17539e-08	7.2727e-08	7.28635e-08	8.06697e-08
0	1.53376e-07	2.23803e-07	1.2197e-07	2.27217e-07	2.25913e-07	1.43565e-07	1.46722e-07	1.36141e-07	2.10707e-07	1.45142e-07	1.04359e-07	1.25332e-07	1.82819e-07	2.50615e-07	1.23115e-07	2.03282e-07	2.10677e-07	1.18585e-07	1.72186e-07	1.30481e-07	1.04872e-07	1.5041e-07	1.88563e-07	1.405e-07	9.81923e-08	2.269e-07	1.0149e-07	1.8425e-07	2.10088e-07	1.36246e-07	8.83594e-08	1.19483e-07	1.89109e-07	1.9459e-07	1.41386e-07	9.47159e-08	1.81899e-07	1.98665e-07	1.20994e-07	1.27625e-07	1.73679e-07	1.83118e-07	1.53391e-07	1.05066e-07	1.34188e-07	1.11604e-07	1.02509e-07	9.37617e-08	9.92672e-08
-1	2.15443e-07	3.13513e-07	1.79256e-07	3.12511e-07	3.16044e-07	2.03409e-07	2.16463e-07	1.80995e-07	2.89557e-07	1.96349e-07	1.55875e-07	1.74566e-07	2.47301e-07	3.46405e-07	1.74838e-07	2.80473e-07	2.92214e-07	1.59426e-07	2.24396e-07	1.85632e-07	1.53226e-07	2.14221e-07	2.63115e-07	2.00337e-07	1.4285e-07	3.05084e-07	1.5055e-07	2.62693e-07	2.88549e-07	1.9474e-07	1.23014e-07	1.70727e-07	2.59114e-07	2.76531e-07	2.0068e-07	1.27572e-07	2.51355e-07	2.68716e-07	1.77072e-07	1.72096e-07	2.42627e-07	2.53595e-07	2.20735e-07	1.54895e-07	1.79843e-07	1.59548e-07	1.49613e-07	1.35881e-07	1.27999e-07
-2	3.01447e-07	4.32544e-07	2.52205e-07	4.25002e-07	4.2897e-07	2.80271e-07	3.10074e-07	2.45237e-07	3.95056e-07	2.78745e-07	2.25273e-07	2.45733e-07	3.3399e-07	4.70899e-07	2.46419e-07	3.8277e-07	3.99621e-07	2.26515e-07	3.26323e-07	2.61729e-07	2.1536e-07	2.99214e-07	3.66508e-07	2.8262e-07	2.03886e-07	4.02541e-07	2.17319e-07	3.67707e-07	3.98862e-07	2.74718e-07	1.8419e-07	2.39314e-07	3.52372e-07	3.84651e-07	2.79886e-07	1.9177e-07	3.35287e-07	3.55756e-07	2.48103e-07	2.44637e-07	3.34464e-07	3.30578e-07	3.14496e-07	2.22069e-07	2.55169e-07	2.23647e-07	2.10271e-07	1.96238e-07	1.80994e-07
-3	4.06586e-07	5.41142e-07	3.40738e-07	5.23907e-07	5.30967e-07	3.72993e-07	4.23276e-07	3.32298e-07	4.851e-07	3.7825e-07	3.11389e-07	3.41513e-07	4.35897e-07	5.84826e-07	3.34878e-07	4.6939e-07	4.9744e-07	3.08877e-07	4.35756e-07	3.55432e-07	2.91686e-07	4.01704e-07	4.9031e-07	3.83392e-07	2.79937e-07	5.00161e-07	3.01777e-07	4.92705e-07	4.91871e-07	3.71936e-07	2.62063e-07	3.24245e-07	4.62235e-07	4.84492e-07	3.75539e-07	2.65407e-07	4.45965e-07	4.50919e-07	3.34075e-07	3.33158e-07	4.4334e-07	4.55568e-07	4.27715e-07	3.06263e-07	3.46746e-07	3.02581e-07	2.84879e-07	2.7194e-07	2.59311e-07
-4	5.30084e-07	7.08877e-07	4.447e-07	6.82185e-07	6.88762e-07	4.80407e-07	5.2237e-07	4.3357e-07	6.35121e-07	4.93732e-07	4.13276e-07	4.55213e-07	5.16771e-07	7.54432e-07	4.39681e-07	6.16475e-07	6.5114e-07	4.05921e-07	5.32329e-07	4.6584e-07	3.82366e-07	4.90103e-07	6.03839e-07	5.01524e-07	3.7057e-07	6.44596e-07	4.03987e-07	6.02791e-07	6.6508e-07	4.849e-07	3.56867e-07	4.24744e-07	5.55269e-07	6.39222e-07	4.86374e-07	3.55505e-07	5.7094e-07	5.79504e-07	4.34827e-07	4.36983e-07	5.40289e-07	5.94196e-07	5.25108e-07	4.07054e-07	4.53662e-07	3.95684e-07	3.73759e-07	3.62451e-07	3.46493e-07
-5	6.33643e-07	8.89596e-07	5.63591e-07	8.51107e-07	8.57749e-07	5.68045e-07	6.79229e-07	5.48722e-07	7.95244e-07	5.89671e-07	5.0014e-07	5.86942e-07	6.60226e-07	9.3482e-07	5.60192e-07	7.74047e-07	8.16324e-07	4.82956e-07	6.9022e-07	5.53409e-07	4.87225e-07	6.34975e-07	7.73842e-07	5.97147e-07	4.7539e-07	7.99047e-07	5.23664e-07	7.71002e-07	8.54657e-07	5.79137e-07	4.68325e-07	5.40576e-07	7.08269e-07	8.06322e-07	5.77551e-07	4.44535e-07	6.8557e-07	7.1894e-07	5.49952e-07	5.21313e-07	6.9137e-07	7.50142e-07	6.81865e-07	5.24075e-07	5.41798e-07	4.68253e-07	4.76716e-07	4.67488e-07	4.48472e-07
-6	8.06483e-07	1.08313e-06	6.59469e-07	1.03091e-06	1.03794e-06	7.15702e-07	8.46908e-07	6.508e-07	9.65819e-07	7.47215e-07	6.42844e-07	7.06847e-07	8.11479e-07	1.12559e-06	6.5332e-07	9.42699e-07	9.93591e-07	6.21474e-07	8.6088e-07	7.10759e-07	5.68916e-07	7.89491e-07	9.552e-07	7.62586e-07	5.58626e-07	9.63716e-07	6.60288e-07	9.49432e-07	1.06012e-06	7.33723e-07	5.58254e-07	6.2837e-07	8.7017e-07	9.85558e-07	7.28836e-07	5.58117e-07	8.45422e-07	8.69412e-07	6.39264e-07	6.67023e-07	8.52323e-07	9.19195e-07	8.48803e-07	6.18792e-07	6.89783e-07	6.01772e-07	5.93362e-07	5.50227e-07	5.66806e-07
-7	9.89142e-07	1.2883e-06	8.21374e-07	1.22118e-06	1.22842e-06	8.70995e-07	1.02566e-06	8.02109e-07	1.14626e-06	9.12823e-07	7.94302e-07	8.85233e-07	9.71781e-07	1.32543e-06	8.19991e-07	1.12212e-06	1.18237e-06	7.67796e-07	1.04493e-06	8.76809e-07	7.16191e-07	9.54315e-07	1.14828e-06	9.36929e-07	7.03667e-07	1.13816e-06	7.64852e-07	1.13804e-06	1.27959e-06	8.96255e-07	7.15953e-07	7.89665e-07	1.04215e-06	1.176e-06	8.87955e-07	7.11498e-07	1.01355e-06	1.03038e-06	7.96716e-07	8.20744e-07	1.02389e-06	1.09994e-06	1.02606e-06	7.80799e-07	8.45831e-07	7.42602e-07	6.83523e-07	6.96202e-07	7.05909e-07
-8	1.18366e-06	1.50434e-06	9.89952e-07	1.4212e-06	1.42857e-06	1.03545e-06	1.2148e-06	9.6118e-07	1.33607e-06	1.08796e-06	9.55705e-07	1.07277e-06	1.14146e-06	1.53346e-06	9.94343e-07	1.31201e-06	1.38226e-06	9.2356e-07	1.24247e-06	1.05352e-06	8.70016e-07	1.12966e-06	1.3528e-06	1.12194e-06	8.5535e-07	1.32192e-06	9.51576e-07	1.33639e-06	1.51181e-06	1.0681e-06	8.82502e-07	9.58296e-07	1.22428e-06	1.37671e-06	1.05625e-06	8.78208e-07	1.19062e-06	1.19022e-06	9.60406e-07	9.83862e-07	1.20591e-06	1.29702e-06	1.21308e-06	9.51363e-07	1.01135e-06	8.9257e-07	8.42259e-07	8.49374e-07	8.37823e-07
-9	1.38971e-06	1.73011e-06	1.16719e-06	1.63013e-06	1.63718e-06	1.20913e-06	1.41337e-06	1.12881e-06	1.5344e-06	1.27231e-06	1.12666e-06	1.2784e-06	1.32024e-06	1.74796e-06	1.17778e-06	1.51151e-06	1.59208e-06	1.08878e-06	1.45242e-06	1.24083e-06	1.03257e-06	1.31484e-06	1.56764e-06	1.31759e-06	1.01639e-06	1.51414e-06	1.14533e-06	1.54359e-06	1.75413e-06	1.24898e-06	1.05935e-06	1.1361e-06	1.41604e-06	1.58661e-06	1.23366e-06	1.05901e-06	1.37615e-06	1.37441e-06	1.13262e-06	1.15657e-06	1.39788e-06	1.50474e-06	1.40906e-06	1.13191e-06	1.18613e-06	1.05194e-06	1.00661e-06	1.01122e-06	1.02385e-06
-10	1.6072e-06	1.96435e-06	1.35327e-06	1.84692e-06	1.85363e-06	1.39158e-06	1.62087e-06	1.30506e-06	1.74032e-06	1.46564e-06	1.30685e-06	1.49632e-06	1.50736e-06	1.96814e-06	1.37125e-06	1.71987e-06	1.8112e-06	1.2634e-06	1.67389e-06	1.43881e-06	1.20427e-06	1.50918e-06	1.79232e-06	1.52369e-06	1.18632e-06	1.71408e-06	1.34845e-06	1.75847e-06	2.00496e-06	1.43893e-06	1.24685e-06	1.3238e-06	1.617e-06	1.80477e-06	1.41999e-06	1.2533e-06	1.56978e-06	1.56521e-06	1.31344e-06	1.33845e-06	1.59916e-06	1.7224e-06	1.61304e-06	1.32263e-06	1.36993e-06	1.22054e-06	1.17855e-06	1.18197e-06	1.22484e-06
-11	1.83533e-06	2.20577e-06	1.54815e-06	2.07075e-06	2.07672e-06	1.5825e-06	1.83593e-06	1.48933e-06	1.95282e-06	1.66698e-06	1.49555e-06	1.72625e-06	1.70242e-06	2.19189e-06	1.57411e-06	1.93608e-06	2.03846e-06	1.44696e-06	1.90581e-06	1.64669e-06	1.38527e-06	1.71194e-06	2.0253e-06	1.73949e-06	1.36495e-06	1.92072e-06	1.56102e-06	1.98017e-06	2.26302e-06	1.6368e-06	1.44452e-06	1.52087e-06	1.8262e-06	2.03006e-06	1.61451e-06	1.45234e-06	1.77065e-06	1.76248e-06	1.50308e-06	1.52894e-06	1.80867e-06	1.93643e-06	1.82419e-06	1.52315e-06	1.56188e-06	1.39771e-06	1.35897e-06	1.36118e-06	1.42147e-06
-12	2.07319e-06	2.45344e-06	1.75165e-06	2.30084e-06	2.30548e-06	1.78117e-06	2.05761e-06	1.68108e-06	2.17118e-06	1.8759e-06	1.69187e-06	1.96679e-06	1.90472e-06	2.41953e-06	1.78617e-06	2.15955e-06	2.27275e-06	1.63845e-06	2.14659e-06	1.86393e-06	1.57499e-06	1.92207e-06	2.26578e-06	1.96436e-06	1.55168e-06	2.13342e-06	1.78261e-06	2.20771e-06	2.52691e-06	1.84232e-06	1.65189e-06	1.72704e-06	2.0429e-06	2.26119e-06	1.81687e-06	1.67514e-06	1.97819e-06	1.96555e-06	1.70095e-06	1.72733e-06	2.02567e-06	2.17584e-06	2.04112e-06	1.73291e-06	1.76158e-06	1.58301e-06	1.54769e-06	1.54866e-06	1.6591e-06
-13	2.32017e-06	2.70622e-06	1.96283e-06	2.53599e-06	2.53956e-06	1.9869e-06	2.28514e-06	1.8796e-06	2.39453e-06	2.09138e-06	1.89555e-06	2.21678e-06	2.11356e-06	2.64868e-06	2.00687e-06	2.38938e-06	2.51364e-06	1.83763e-06	2.39543e-06	2.08946e-06	1.77304e-06	2.13914e-06	2.51309e-06	2.19724e-06	1.74624e-06	2.3513e-06	2.01329e-06	2.44045e-06	2.79488e-06	2.05454e-06	1.86821e-06	1.94214e-06	2.26643e-06	2.49766e-06	2.02588e-06	1.90735e-06	2.19138e-06	2.17368e-06	1.90667e-06	1.93285e-06	2.2497e-06	2.42047e-06	2.26319e-06	1.95145e-06	1.96806e-06	1.77588e-06	1.74473e-06	1.74365e-06	1.90724e-06
-14	2.57551e-06	2.96338e-06	2.18133e-06	2.77584e-06	2.77775e-06	2.19964e-06	2.51763e-06	2.08442e-06	2.62252e-06	2.31298e-06	2.10516e-06	2.47591e-06	2.32838e-06	2.88006e-06	2.23566e-06	2.62523e-06	2.76038e-06	2.04334e-06	2.65139e-06	2.32351e-06	1.97891e-06	2.36287e-06	2.7662e-06	2.43826e-06	1.94805e-06	2.57405e-06	2.25163e-06	2.67738e-06	3.06493e-06	2.27309e-06	2.09291e-06	2.16523e-06	2.4964e-06	2.73875e-06	2.24167e-06	2.14929e-06	2.41008e-06	2.38665e-06	2.1194e-06	2.14519e-06	2.47987e-06	2.67046e-06	2.4901e-06	2.17792e-06	2.1811e-06	1.97593e-06	1.94919e-06	1.94569e-06	2.16645e-06
-15	2.8384e-06	3.2241e-06	2.40623e-06	3.01961e-06	3.01947e-06	2.41805e-06	2.75435e-06	2.29444e-06	2.85404e-06	2.54004e-06	2.32053e-06	2.74237e-06	2.54842e-06	3.11091e-06	2.47166e-06	2.86571e-06	3.01171e-06	2.25558e-06	2.91317e-06	2.56408e-06	2.19163e-06	2.59149e-06	3.02406e-06	2.68582e-06	2.15603e-06	2.80045e-06	2.4963e-06	2.91754e-06	3.33783e-06	2.49668e-06	2.32468e-06	2.39523e-06	2.73163e-06	2.98349e-06	2.4631e-06	2.39937e-06	2.63324e-06	2.60302e-06	2.33889e-06	2.36324e-06	2.71521e-06	2.92569e-06	2.72013e-06	2.41111e-06	2.39946e-06	2.18209e-06	2.16065e-06	2.15394e-06	2.43553e-06
-16	3.10755e-06	3.48755e-06	2.63672e-06	3.26651e-06	3.26393e-06	2.6416e-06	2.99436e-06	2.50909e-06	3.08793e-06	2.77129e-06	2.5407e-06	3.01509e-06	2.7728e-06	3.3423e-06	2.71421e-06	3.11073e-06	3.26698e-06	2.47299e-06	3.17944e-06	2.81163e-06	2.41074e-06	2.82507e-06	3.28622e-06	2.93923e-06	2.36989e-06	3.03026e-06	2.74754e-06	3.16043e-06	3.61083e-06	2.72501e-06	2.56297e-06	2.63204e-06	2.97152e-06	3.23116e-06	2.68946e-06	2.65687e-06	2.86012e-06	2.82244e-06	2.56397e-06	2.58657e-06	2.95542e-06	3.18456e-06	2.95299e-06	2.65075e-06	2.62288e-06	2.39381e-06	2.37856e-06	2.36903e-06	2.71354e-06
-17	3.38232e-06	3.75286e-06	2.87336e-06	3.5159e-06	3.51022e-06	2.86971e-06	3.237e-06	2.72762e-06	3.32432e-06	3.00632e-06	2.76462e-06	3.2679e-06	3.0011e-06	3.5728e-06	2.96273e-06	3.359e-06	3.52564e-06	2.69512e-06	3.44987e-06	3.06432e-06	2.63622e-06	3.06238e-06	3.55131e-06	3.19763e-06	2.5889e-06	3.26234e-06	3.00393e-06	3.40534e-06	3.88309e-06	2.95714e-06	2.80695e-06	2.87449e-06	3.21536e-06	3.48052e-06	2.92019e-06	2.92067e-06	3.0901e-06	3.04398e-06	2.79526e-06	2.81348e-06	3.19909e-06	3.38658e-06	3.18779e-06	2.89567e-06	2.85023e-06	2.61048e-06	2.60321e-06	2.5882e-06	2.97836e-06
-18	3.6635e-06	4.01999e-06	3.11356e-06	3.76724e-06	3.75878e-06	3.10248e-06	3.48237e-06	2.95035e-06	3.56289e-06	3.24526e-06	2.99273e-06	3.55632e-06	3.23343e-06	3.80087e-06	3.21696e-06	3.61096e-06	3.78792e-06	2.92228e-06	3.72384e-06	3.32262e-06	2.86618e-06	3.30417e-06	3.81998e-06	3.4619e-06	2.81324e-06	3.497e-06	3.2658e-06	3.65232e-06	4.15557e-06	3.19371e-06	3.05711e-06	3.12295e-06	3.46339e-06	3.73251e-06	3.15562e-06	3.19068e-06	3.32358e-06	3.26772e-06	3.02999e-06	3.04571e-06	3.44735e-06	3.6651e-06	3.4249e-06	3.14648e-06	3.08169e-06	2.83243e-06	2.83178e-06	2.81192e-06	3.27691e-06
-19	3.9476e-06	4.28627e-06	3.3574e-06	4.0192e-06	4.0072e-06	3.3375e-06	3.7279e-06	3.17471e-06	3.80137e-06	3.48557e-06	3.22253e-06	3.84553e-06	3.46704e-06	4.02781e-06	3.47441e-06	3.86424e-06	4.05103e-06	3.15179e-06	3.99882e-06	3.58397e-06	3.10055e-06	3.5475e-06	4.08917e-06	3.72839e-06	3.04012e-06	3.73211e-06	3.52944e-06	3.89848e-06	4.42389e-06	3.4318e-06	3.3103e-06	3.37499e-06	3.71295e-06	3.984e-06	3.39313e-06	3.4643e-06	3.55782e-06	3.49128e-06	3.26872e-06	3.27969e-06	3.69691e-06	3.94023e-06	3.66135e-06	3.4006e-06	3.31522e-06	3.05675e-06	3.06473e-06	3.03809e-06	3.57814e-06
-20	4.23502e-06	4.55227e-06	3.60457e-06	4.27116e-06	4.25557e-06	3.57527e-06	3.97361e-06	3.40122e-06	4.03968e-06	3.72716e-06	3.45399e-06	4.13554e-06	3.70281e-06	4.25075e-06	3.73547e-06	4.11896e-06	4.31513e-06	3.38378e-06	4.23204e-06	3.84904e-06	3.33895e-06	3.79276e-06	4.35939e-06	3.99802e-06	3.27039e-06	3.96784e-06	3.79592e-06	4.14448e-06	4.54361e-06	3.6721e-06	3.56715e-06	3.63043e-06	3.96486e-06	4.23545e-06	3.6333e-06	3.7413e-06	3.79341e-06	3.71522e-06	3.51094e-06	3.51628e-06	3.94887e-06	4.21341e-06	3.89791e-06	3.65648e-06	3.55071e-06	3.28436e-06	3.30187e-06	3.26692e-06	3.88273e-06
-21	4.52544e-06	4.81722e-06	3.85452e-06	4.52316e-06	4.50392e-06	3.81531e-06	4.21968e-06	3.62896e-06	4.27833e-06	3.9707e-06	3.68744e-06	4.42683e-06	3.93993e-06	4.47164e-06	4e-06	4.37479e-06	4.57988e-06	3.61839e-06	4.5195e-06	4.11667e-06	3.58072e-06	4.04007e-06	4.63087e-06	4.26988e-06	3.50335e-06	4.2037e-06	4.06514e-06	4.3903e-06	4.83789e-06	3.91336e-06	3.82669e-06	3.88924e-06	4.2182e-06	4.48694e-06	3.87539e-06	4.0211e-06	4.00185e-06	3.91528e-06	3.75621e-06	3.75491e-06	4.20258e-06	4.48498e-06	4.13382e-06	3.9162e-06	3.7882e-06	3.51464e-06	3.5427e-06	3.49816e-06	4.19049e-06
-22	4.81804e-06	4.97116e-06	4.10608e-06	4.7754e-06	4.75103e-06	4.05682e-06	4.46489e-06	3.85761e-06	4.51588e-06	4.21456e-06	3.92109e-06	4.68686e-06	4.17822e-06	4.68812e-06	4.26702e-06	4.6311e-06	4.84494e-06	3.85469e-06	4.8035e-06	4.38683e-06	3.82487e-06	4.28788e-06	4.90088e-06	4.54394e-06	3.73845e-06	4.43932e-06	4.33471e-06	4.63463e-06	5.11573e-06	4.15587e-06	4.08836e-06	4.15074e-06	4.4727e-06	4.73715e-06	4.1192e-06	4.25897e-06	4.24431e-06	4.14283e-06	4.00373e-06	3.99448e-06	4.45685e-06	4.75614e-06	4.36904e-06	4.17814e-06	4.02658e-06	3.74659e-06	3.78612e-06	3.73156e-06	4.50073e-06
-23	5.11235e-06	5.25538e-06	4.3595e-06	4.92332e-06	4.9967e-06	4.29954e-06	4.70942e-06	4.08713e-06	4.7519e-06	4.45851e-06	4.15477e-06	4.98512e-06	4.41669e-06	4.90134e-06	4.53585e-06	4.88738e-06	5.02345e-06	4.09212e-06	5.08543e-06	4.6585e-06	4.07162e-06	4.53651e-06	5.08821e-06	4.81873e-06	3.97506e-06	4.67422e-06	4.60399e-06	4.87759e-06	5.38304e-06	4.39852e-06	4.3522e-06	4.41395e-06	4.72777e-06	4.98631e-06	4.36366e-06	4.55155e-06	4.48441e-06	4.32099e-06	4.2526e-06	4.23478e-06	4.63581e-06	5.02524e-06	4.60215e-06	4.44162e-06	4.26563e-06	3.97984e-06	4.03188e-06	3.96581e-06	4.80754e-06
-24	5.40727e-06	5.52913e-06	4.61373e-06	5.19597e-06	5.12806e-06	4.54272e-06	4.95228e-06	4.29225e-06	4.9866e-06	4.70161e-06	4.38926e-06	5.28044e-06	4.6548e-06	5.01292e-06	4.80551e-06	5.03589e-06	5.30784e-06	4.33008e-06	5.34868e-06	4.93065e-06	4.31997e-06	4.78475e-06	5.37706e-06	5.09419e-06	4.21233e-06	4.80417e-06	4.87511e-06	5.00202e-06	5.64011e-06	4.64108e-06	4.61654e-06	4.67847e-06	4.98213e-06	5.12476e-06	4.60852e-06	4.84144e-06	4.72275e-06	4.55353e-06	4.50258e-06	4.47559e-06	4.9093e-06	5.29109e-06	4.83331e-06	4.7047e-06	4.50435e-06	4.21413e-06	4.27911e-06	4.20052e-06	5.06035e-06
-25	5.70277e-06	5.79613e-06	4.86825e-06	5.45733e-06	5.39285e-06	4.786e-06	5.07934e-06	4.52549e-06	5.09817e-06	4.94388e-06	4.62247e-06	5.57266e-06	4.89252e-06	5.23893e-06	5.07601e-06	5.31537e-06	5.58337e-06	4.56784e-06	5.58701e-06	5.20349e-06	4.56889e-06	4.93468e-06	5.6555e-06	5.36942e-06	4.45048e-06	5.05949e-06	5.14502e-06	5.26551e-06	5.88843e-06	4.88266e-06	4.88106e-06	4.94343e-06	5.1411e-06	5.39241e-06	4.85305e-06	5.12899e-06	4.95908e-06	4.77932e-06	4.75321e-06	4.71525e-06	5.17535e-06	5.55122e-06	4.93876e-06	4.9695e-06	4.74247e-06	4.44834e-06	4.52759e-06	4.43508e-06	5.38567e-06
-26	5.8934e-06	6.05677e-06	5.12287e-06	5.71282e-06	5.64698e-06	4.92824e-06	5.34118e-06	4.75593e-06	5.3548e-06	5.07517e-06	4.85605e-06	5.86209e-06	5.01612e-06	5.45145e-06	5.34647e-06	5.58409e-06	5.85301e-06	4.80454e-06	5.87343e-06	5.47572e-06	4.81899e-06	5.20446e-06	5.92894e-06	5.64389e-06	4.68829e-06	5.30415e-06	5.41304e-06	5.51711e-06	6.12758e-06	5.01464e-06	5.14534e-06	5.2087e-06	5.41821e-06	5.64936e-06	4.99732e-06	5.41475e-06	5.12367e-06	5.00043e-06	5.00384e-06	4.95447e-06	5.43696e-06	5.81361e-06	5.19152e-06	5.23237e-06	4.97972e-06	4.68257e-06	4.7763e-06	4.66966e-06	5.70563e-06
-27	6.21422e-06	6.31232e-06	5.37659e-06	5.96245e-06	5.89414e-06	5.19335e-06	5.59189e-06	4.98406e-06	5.59895e-06	5.33986e-06	4.9885e-06	6.1479e-06	5.27761e-06	5.65739e-06	5.61649e-06	5.84673e-06	6.11729e-06	4.93158e-06	6.15263e-06	5.74734e-06	5.06817e-06	5.46344e-06	6.19674e-06	5.79085e-06	4.92588e-06	5.54261e-06	5.67785e-06	5.76121e-06	6.3585e-06	5.27942e-06	5.40871e-06	5.47296e-06	5.68454e-06	5.89958e-06	5.26362e-06	5.63864e-06	5.37203e-06	5.21675e-06	5.25377e-06	5.0822e-06	5.69415e-06	6.07265e-06	5.43171e-06	5.49476e-06	5.10761e-06	4.91636e-06	5.02537e-06	4.90288e-06	6.02156e-06
-28	6.52311e-06	6.56195e-06	5.62828e-06	6.20651e-06	6.13491e-06	5.44822e-06	5.83483e-06	5.12669e-06	5.83466e-06	5.59032e-06	5.23775e-06	6.38025e-06	5.52724e-06	5.8547e-06	5.75702e-06	6.1043e-06	6.37774e-06	5.19254e-06	6.42543e-06	5.8882e-06	5.31696e-06	5.71663e-06	6.45907e-06	6.09254e-06	5.05573e-06	5.77545e-06	5.94208e-06	5.99812e-06	6.57988e-06	5.53205e-06	5.55253e-06	5.60797e-06	5.94425e-06	6.14334e-06	5.52025e-06	5.93312e-06	5.61197e-06	5.42845e-06	5.50268e-06	5.3443e-06	5.94796e-06	6.32374e-06	5.66326e-06	5.64549e-06	5.36568e-06	5.03484e-06	5.27402e-06	5.02058e-06	6.33269e-06
-29	6.82539e-06	6.80648e-06	5.87914e-06	6.44536e-06	6.36994e-06	5.69704e-06	6.07111e-06	5.36899e-06	6.06358e-06	5.83544e-06	5.47717e-06	6.66997e-06	5.76927e-06	6.04592e-06	6.05479e-06	6.35689e-06	6.63284e-06	5.44124e-06	6.69282e-06	6.1866e-06	5.5648e-06	5.96408e-06	6.71654e-06	6.38071e-06	5.31485e-06	6.00324e-06	6.20298e-06	6.22896e-06	6.79277e-06	5.77748e-06	5.84064e-06	5.90058e-06	6.19918e-06	6.38083e-06	5.77006e-06	6.21827e-06	5.84533e-06	5.6357e-06	5.75006e-06	5.59446e-06	6.19861e-06	6.57342e-06	5.8878e-06	5.93048e-06	5.61261e-06	5.29265e-06	5.5213e-06	5.27699e-06	6.63916e-06
-30	7.121e-06	7.04526e-06	6.00698e-06	6.67964e-06	6.59924e-06	5.94081e-06	6.30119e-06	5.60073e-06	6.28553e-06	6.07275e-06	5.70872e-06	6.9506e-06	6.00481e-06	6.23026e-06	6.3392e-06	6.60458e-06	6.88297e-06	5.67948e-06	6.95431e-06	6.47202e-06	5.81036e-06	6.20718e-06	6.96939e-06	6.66017e-06	5.56324e-06	6.22593e-06	6.45969e-06	6.45402e-06	6.99673e-06	6.01645e-06	6.11572e-06	6.17983e-06	6.44839e-06	6.6128e-06	6.01524e-06	6.49747e-06	6.07385e-06	5.83833e-06	5.99562e-06	5.83668e-06	6.44522e-06	6.81723e-06	6.10599e-06	6.20366e-06	5.85216e-06	5.53821e-06	5.76672e-06	5.52159e-06	6.93995e-06
-31	7.41238e-06	7.27807e-06	6.28127e-06	6.90872e-06	6.82295e-06	6.17949e-06	6.52581e-06	5.82501e-06	6.50206e-06	6.30493e-06	5.93564e-06	7.22438e-06	6.23488e-06	6.40886e-06	6.61511e-06	6.84803e-06	7.12802e-06	5.91722e-06	7.21099e-06	6.74834e-06	5.93176e-06	6.44564e-06	7.21623e-06	6.93206e-06	5.80473e-06	6.44405e-06	6.5784e-06	6.6737e-06	7.19169e-06	6.24923e-06	6.38214e-06	6.45007e-06	6.69407e-06	6.83987e-06	6.25517e-06	6.77067e-06	6.29681e-06	6.03574e-06	6.11205e-06	6.07228e-06	6.68736e-06	7.0487e-06	6.31842e-06	6.46796e-06	6.08496e-06	5.77639e-06	5.88784e-06	5.75775e-06	7.23225e-06
-32	7.69781e-06	7.50585e-06	6.5405e-06	7.1322e-06	7.04154e-06	6.41311e-06	6.74491e-06	6.04342e-06	6.71183e-06	6.53132e-06	6.15579e-06	7.49054e-06	6.45908e-06	6.58091e-06	6.88413e-06	7.08672e-06	7.36766e-06	6.14777e-06	7.46099e-06	7.01696e-06	6.20169e-06	6.67871e-06	7.45728e-06	7.1984e-06	6.03967e-06	6.65727e-06	6.85711e-06	6.88731e-06	7.3786e-06	6.47711e-06	6.64209e-06	6.71385e-06	6.93331e-06	7.06076e-06	6.49011e-06	7.03721e-06	6.51497e-06	6.22907e-06	6.38148e-06	6.30237e-06	6.92585e-06	7.28368e-06	6.52428e-06	6.72819e-06	6.31196e-06	6.00745e-06	6.15791e-06	5.9873e-06	7.52458e-06
-33	7.97766e-06	7.72711e-06	6.79039e-06	7.34946e-06	7.25399e-06	6.64197e-06	6.95727e-06	6.25581e-06	6.91615e-06	6.75192e-06	6.37211e-06	7.75078e-06	6.67778e-06	6.74616e-06	7.14653e-06	7.31987e-06	7.60208e-06	6.37232e-06	7.70548e-06	7.27921e-06	6.45742e-06	6.90613e-06	7.69248e-06	7.45752e-06	6.26915e-06	6.86519e-06	7.12235e-06	7.09482e-06	7.55484e-06	6.6998e-06	6.89511e-06	6.97086e-06	7.16834e-06	7.27677e-06	6.72012e-06	7.29796e-06	6.72775e-06	6.41697e-06	6.63629e-06	6.52557e-06	7.15858e-06	7.51234e-06	6.72369e-06	6.9812e-06	6.53346e-06	6.23285e-06	6.41335e-06	6.21028e-06	7.81069e-06
-34	8.25145e-06	7.94274e-06	7.03308e-06	7.56163e-06	7.4605e-06	6.86594e-06	7.16369e-06	6.46195e-06	7.1135e-06	6.96498e-06	6.58176e-06	8.0034e-06	6.89103e-06	6.90984e-06	7.40225e-06	7.54844e-06	7.83007e-06	6.59e-06	7.94263e-06	7.53447e-06	6.70377e-06	7.12829e-06	7.92101e-06	7.71018e-06	6.49302e-06	7.06817e-06	7.37241e-06	7.29627e-06	7.72259e-06	6.91578e-06	7.14138e-06	7.22127e-06	7.39705e-06	7.48569e-06	6.94531e-06	7.55253e-06	6.93554e-06	6.59951e-06	6.88035e-06	6.74407e-06	7.38686e-06	7.73403e-06	6.91777e-06	7.22547e-06	6.74913e-06	6.4524e-06	6.65959e-06	6.42795e-06	8.08939e-06
-35	8.51881e-06	8.15173e-06	7.26751e-06	7.76798e-06	7.66126e-06	7.08415e-06	7.36438e-06	6.66229e-06	7.30474e-06	7.17254e-06	6.78317e-06	8.24844e-06	7.0975e-06	7.06298e-06	7.6515e-06	7.77131e-06	8.05162e-06	6.79888e-06	8.17379e-06	7.78315e-06	6.94122e-06	7.34548e-06	8.14343e-06	7.95646e-06	6.71124e-06	7.2657e-06	7.61443e-06	7.49254e-06	7.88152e-06	7.12577e-06	7.38109e-06	7.46569e-06	7.62046e-06	7.68949e-06	7.16463e-06	7.79997e-06	7.13749e-06	6.77696e-06	7.11626e-06	6.95552e-06	7.6096e-06	7.94795e-06	7.10531e-06	7.46493e-06	6.95878e-06	6.66611e-06	6.89779e-06	6.63894e-06	8.36052e-06
-36	8.77956e-06	8.35464e-06	7.49418e-06	7.96729e-06	7.85652e-06	7.29691e-06	7.55927e-06	6.85618e-06	7.48968e-06	7.37322e-06	6.98055e-06	8.47465e-06	7.29821e-06	7.21213e-06	7.89325e-06	7.98771e-06	8.26645e-06	7.00511e-06	8.39793e-06	8.02501e-06	7.17107e-06	7.55609e-06	8.35762e-06	8.19538e-06	6.924e-06	7.45725e-06	7.845e-06	7.68229e-06	8.0323e-06	7.32984e-06	7.61327e-06	7.70285e-06	7.83677e-06	7.88693e-06	7.37789e-06	8.04031e-06	7.33316e-06	6.91356e-06	7.34446e-06	7.16093e-06	7.82645e-06	8.15488e-06	7.2873e-06	7.69974e-06	7.16193e-06	6.87419e-06	7.12813e-06	6.84337e-06	8.62455e-06
-37	9.03316e-06	8.5516e-06	7.71375e-06	8.16039e-06	8.04501e-06	7.50238e-06	7.74773e-06	7.04398e-06	7.66718e-06	7.56738e-06	7.17031e-06	8.70613e-06	7.49185e-06	7.35445e-06	8.12928e-06	8.19862e-06	8.47485e-06	7.20674e-06	8.61392e-06	8.25882e-06	7.39436e-06	7.76011e-06	8.56541e-06	8.42683e-06	7.13003e-06	7.64334e-06	8.06983e-06	7.86537e-06	8.17344e-06	7.52683e-06	7.83871e-06	7.93322e-06	8.0476e-06	8.079e-06	7.58535e-06	8.2521e-06	7.52315e-06	7.08626e-06	7.56468e-06	7.3592e-06	8.03675e-06	8.32333e-06	7.46303e-06	7.92392e-06	7.35868e-06	7.07542e-06	7.35072e-06	7.04182e-06	8.83509e-06
-38	9.27921e-06	8.74104e-06	7.92456e-06	8.34646e-06	8.22724e-06	7.70184e-06	7.92975e-06	7.22496e-06	7.83822e-06	7.75388e-06	7.35521e-06	8.92862e-06	7.67894e-06	7.49263e-06	8.35698e-06	8.40326e-06	8.67532e-06	7.4039e-06	8.82156e-06	8.48554e-06	7.60892e-06	7.95743e-06	8.76517e-06	8.6506e-06	7.32983e-06	7.82353e-06	8.28465e-06	8.04181e-06	8.30623e-06	7.71692e-06	8.05619e-06	8.15667e-06	8.25039e-06	8.26397e-06	7.78601e-06	8.48113e-06	7.70649e-06	7.25085e-06	7.77704e-06	7.5507e-06	8.23984e-06	8.5224e-06	7.6317e-06	8.14146e-06	7.54882e-06	7.26991e-06	7.56538e-06	7.23278e-06	9.093e-06
-39	9.51611e-06	8.92466e-06	8.12797e-06	8.52604e-06	8.40358e-06	7.89482e-06	8.10571e-06	7.39908e-06	8.00236e-06	7.93297e-06	7.53143e-06	9.14259e-06	7.85908e-06	7.62567e-06	8.57666e-06	8.60074e-06	8.86754e-06	7.5906e-06	9.02141e-06	8.70414e-06	7.81582e-06	8.14793e-06	8.95674e-06	8.8666e-06	7.52234e-06	7.99709e-06	8.49094e-06	8.2125e-06	8.43123e-06	7.90049e-06	8.26574e-06	8.37217e-06	8.44542e-06	8.44233e-06	7.97971e-06	8.70106e-06	7.88326e-06	7.40742e-06	7.98132e-06	7.73563e-06	8.43662e-06	8.71202e-06	7.79476e-06	8.35454e-06	7.73182e-06	7.45773e-06	7.77256e-06	7.4114e-06	9.33894e-06
-40	9.74469e-06	9.10156e-06	8.25837e-06	8.69762e-06	8.57259e-06	8.08066e-06	8.27443e-06	7.56559e-06	8.15885e-06	8.10428e-06	7.70199e-06	9.34661e-06	8.03109e-06	7.75119e-06	8.78869e-06	8.79191e-06	9.05141e-06	7.76683e-06	9.21289e-06	8.91419e-06	7.86403e-06	8.33128e-06	9.14004e-06	9.0734e-06	7.70845e-06	8.16462e-06	8.68606e-06	8.37592e-06	8.54601e-06	8.07543e-06	8.46632e-06	8.57908e-06	8.63307e-06	8.61409e-06	8.16667e-06	8.91076e-06	8.0102e-06	7.55697e-06	8.08627e-06	7.91273e-06	8.62579e-06	8.89176e-06	7.95028e-06	8.55614e-06	7.90724e-06	7.63745e-06	7.87605e-06	7.58796e-06	9.57765e-06
[truncated: 31 more columns]
